# Supplementary material for: Phosphorylation of AHR by PLK1 promotes metastasis of LUAD via DIO2-TH signaling
Source: PLoS Genet. 2023 Nov 21;19(11):e1011017. doi: 10.1371/journal.pgen.1011017 (PMC10662729; doi:10.1371/journal.pgen.1011017)
Supplement: S1 Table — (XLSX) [file pgen.1011017.s010.xlsx]

## Sheet: LUAD and LUSC survival
Survival information of TCGA-LUAD patients							Survival information of TCGA-LUSC patients
		TCGA-LUAD							TCGA-LUSC
		H-PLK1/H-AHR	H-PLK1/L-AHR	L-PLK1/H-AHR	L-PLK1/L-AHR				H-PLK1/H-AHR	H-PLK1/L-AHR	L-PLK1/H-AHR	L-PLK1/L-AHR
Overall Survival							Overall Survival
	Median Survival	36.66	47.8	56.71	53.65			Median Survival	N/A (>50%)	75.78	58.487	96.0976
	Censored/Events	51/48	87/59	110/37	69/36			Censored/Events	84/33	86/36	85/38	84/32
	% of Events	0.485	0.404	0.252	0.343			% of Events	0.282051	0.295082	0.308943	0.275862
	Significance	Yes						Significance	No
Progress Free Survival							Progress Free Survival
	Median Survival	23.84	37.61	44.05	36.13			Median Survival	N/A (>50%)	N/A (>50%)	75.7471	118.355
	Censored/Events	48/51	89/57	96/51	61/44			Censored/Events	83/18	86/23	84/26	93/15
	% of Events	0.515	0.39	0.347	0.419			% of Events	0.178218	0.211009	0.236364	0.138889
	Significance	Yes						Significance	No
Disease Specific Survival							Disease Specific Survival
	Median Survival	40.41	N/A (>50%)	N/A (>50%)	88.14			Median Survival	N/A (>50%)	N/A (>50%)	N/A (>50%)	96.0976
	Censored/Events	60/32	97/35	117/25	78/18			Censored/Events	47/14	60/18	60/12	65/16
	% of Events	0.348	0.265	0.176	0.188			% of Events	0.229508	0.230769	0.166667	0.197531
	Significance	Yes						Significance	No
Disease Free Survival							Disease Free Survival
	Median Survival	35.61	96.95	N/A (>50%)	158.2			Median Survival	55.7254	65.2267	37.9393	61.6103
	Censored/Events	29/24	60/20	76/25	44/18			Censored/Events	66/51	73/49	62/60	73/43
	% of Events	0.453	0.25	0.248	0.29			% of Events	0.435897	0.401639	0.491803	0.37069
	Significance	Yes						Significance	No
