# Supplementary material for: Phosphorylation of AHR by PLK1 promotes metastasis of LUAD via DIO2-TH signaling
Source: PLoS Genet. 2023 Nov 21;19(11):e1011017. doi: 10.1371/journal.pgen.1011017 (PMC10662729; doi:10.1371/journal.pgen.1011017)
Supplement: S2 Table — (XLSX) [file pgen.1011017.s011.xlsx]

## Sheet: LUAD and LUSC survival (adjust)
Survival information of TCGA-LUAD patients (adjusted thresholds)							Survival information of TCGA-LUSC patients (adjusted thresholds)
		TCGA-LUAD							TCGA-LUSC
		H-PLK1/H-AHR	H-PLK1/L-AHR	L-PLK1/H-AHR	L-PLK1/L-AHR				H-PLK1/H-AHR	H-PLK1/L-AHR	L-PLK1/H-AHR	L-PLK1/L-AHR
Overall Survival							Overall Survival
	Median Survival	38.5	25.02	49.28	53.65			Median Survival	54.41	65.23	44.18	55.2
	Censored/Events	10/12	28/27	151/73	128/68			Censored/Events	48/40	91/60	55/43	80/60
	% of Events	0.545455	0.490909	0.325893	0.346939			% of Events	0.454545	0.397351	0.488636	0.428571
	Significance	Yes						Significance	No
Progress Free Survival							Progress Free Survival
	Median Survival	12.756	42.51	37.68	36.13			Median Survival	66.84	101.29	58.95	58.49
	Censored/Events	6/16	31/24	138/86	119/77			Censored/Events	61/27	109/42	71/28	98/42
	% of Events	0.727273	0.436364	0.383929	0.392857			% of Events	0.306818	0.278146	0.282828	0.3
	Significance	Yes						Significance	No
Disease Specific Survival							Disease Specific Survival
	Median Survival	36.66	N/A (>50%)	71.47	N/A (>50%)			Median Survival	N/A (>50%)	N/A (>50%)	75.75	110.99
	Censored/Events	10/11	33/17	167/46	142/36			Censored/Events	61/14	108/27	71/19	106/22
	% of Events	0.52381	0.333333	0.215962	0.202247			% of Events	0.186667	0.2	0.211111	0.171875
	Significance	Yes						Significance	No
Disease Free Survival							Disease Free Survival
	Median Survival	26.96	96.95	100.08	158.2			Median Survival	N/A (>50%)	N/A (>50%)	N/A (>50%)	96.1
	Censored/Events	4/6	20/6	101/43	84/32			Censored/Events	29/11	78/21	52/9	73/19
	% of Events	0.6	0.230769	0.298611	0.275862			% of Events	0.275	0.212121	0.147541	0.206522
	Significance	No						Significance	No
