# Supplementary material for: Phosphorylation of AHR by PLK1 promotes metastasis of LUAD via DIO2-TH signaling
Source: PLoS Genet. 2023 Nov 21;19(11):e1011017. doi: 10.1371/journal.pgen.1011017 (PMC10662729; doi:10.1371/journal.pgen.1011017)
Supplement: S3 Table — (XLSX) [file pgen.1011017.s012.xlsx]

## Sheet: SD vs WT (positive)
NAME	SIZE	ES	NES	NOM p-val	FDR q-val	RANK AT MAX	LEADING EDGE
HALLMARK_EPITHELIAL_MESENCHYMAL_TRANSITION	154	0.538432	1.91807	0	0	2833	tags=45%, list=21%, signal=56%
HALLMARK_INTERFERON_GAMMA_RESPONSE	146	0.497654	1.78166	0	0.00886787	1830	tags=27%, list=14%, signal=31%
HALLMARK_INFLAMMATORY_RESPONSE	115	0.509441	1.74552	0.0012987	0.00888736	2815	tags=43%, list=21%, signal=53%
HALLMARK_ANGIOGENESIS	23	0.649379	1.7008	0.00323625	0.0126993	2040	tags=30%, list=15%, signal=36%
HALLMARK_NOTCH_SIGNALING	30	0.571447	1.57553	0.0261941	0.0473384	1205	tags=27%, list=9%, signal=29%
HALLMARK_HYPOXIA	173	0.399674	1.43518	0.00871731	0.155269	2806	tags=33%, list=21%, signal=41%
HALLMARK_IL6_JAK_STAT3_SIGNALING	54	0.46582	1.42022	0.0557185	0.152252	2779	tags=43%, list=21%, signal=53%
HALLMARK_COAGULATION	85	0.429014	1.40313	0.045392	0.153958	2131	tags=31%, list=16%, signal=36%
HALLMARK_TNFA_SIGNALING_VIA_NFKB	173	0.381411	1.37713	0.0124533	0.168003	1596	tags=20%, list=12%, signal=23%
HALLMARK_ALLOGRAFT_REJECTION	101	0.405069	1.36653	0.0531777	0.164191	2097	tags=25%, list=15%, signal=29%
HALLMARK_APICAL_JUNCTION	147	0.38151	1.34268	0.0414634	0.183893	2389	tags=21%, list=18%, signal=25%
HALLMARK_INTERFERON_ALPHA_RESPONSE	78	0.398815	1.30367	0.070761	0.232586	2284	tags=29%, list=17%, signal=35%
HALLMARK_COMPLEMENT	141	0.355223	1.25021	0.0886699	0.329896	2152	tags=25%, list=16%, signal=29%
HALLMARK_WNT_BETA_CATENIN_SIGNALING	33	0.42972	1.2248	0.21021	0.366678	3544	tags=30%, list=26%, signal=41%
HALLMARK_IL2_STAT5_SIGNALING	150	0.344452	1.21616	0.12285	0.362004	2224	tags=24%, list=16%, signal=28%
HALLMARK_UV_RESPONSE_DN	132	0.340473	1.19076	0.166038	0.399086	1539	tags=15%, list=11%, signal=17%
HALLMARK_UV_RESPONSE_UP	135	0.338559	1.18765	0.165803	0.383021	2914	tags=24%, list=22%, signal=31%
HALLMARK_TGF_BETA_SIGNALING	51	0.375939	1.15709	0.239658	0.438389	3078	tags=31%, list=23%, signal=40%
HALLMARK_APOPTOSIS	128	0.33053	1.14866	0.222222	0.43642	1549	tags=14%, list=11%, signal=16%
HALLMARK_PANCREAS_BETA_CELLS	17	0.463321	1.14128	0.29511	0.431226	2771	tags=47%, list=20%, signal=59%
HALLMARK_GLYCOLYSIS	176	0.311895	1.12087	0.246575	0.460663	2806	tags=25%, list=21%, signal=31%
HALLMARK_XENOBIOTIC_METABOLISM	140	0.309426	1.0807	0.310559	0.543613	3539	tags=37%, list=26%, signal=50%
HALLMARK_KRAS_SIGNALING_DN	86	0.322673	1.05545	0.376984	0.589884	1818	tags=31%, list=13%, signal=36%
HALLMARK_KRAS_SIGNALING_UP	121	0.300746	1.04	0.385006	0.605445	2597	tags=27%, list=19%, signal=33%
HALLMARK_ADIPOGENESIS	179	0.285211	1.03007	0.41594	0.608368	3438	tags=24%, list=25%, signal=32%
HALLMARK_APICAL_SURFACE	29	0.367661	0.997058	0.464615	0.66915	2067	tags=31%, list=15%, signal=37%
HALLMARK_BILE_ACID_METABOLISM	74	0.303164	0.985252	0.488308	0.675298	3438	tags=35%, list=25%, signal=47%
HALLMARK_MYOGENESIS	123	0.279145	0.961827	0.528883	0.712605	2655	tags=26%, list=20%, signal=32%
HALLMARK_HEDGEHOG_SIGNALING	27	0.321749	0.878677	0.636651	0.89449	3262	tags=37%, list=24%, signal=49%
HALLMARK_SPERMATOGENESIS	69	0.266521	0.858888	0.714678	0.911512	1207	tags=10%, list=9%, signal=11%
HALLMARK_PROTEIN_SECRETION	94	0.255286	0.85721	0.732337	0.886066	2960	tags=21%, list=22%, signal=27%
HALLMARK_ESTROGEN_RESPONSE_LATE	150	0.223635	0.793818	0.882209	0.984832	2923	tags=27%, list=22%, signal=34%
HALLMARK_PI3K_AKT_MTOR_SIGNALING	89	0.220547	0.73665	0.910082	1	2239	tags=17%, list=17%, signal=20%
HALLMARK_P53_PATHWAY	172	0.202554	0.723311	0.95931	1	3015	tags=20%, list=22%, signal=26%
HALLMARK_MTORC1_SIGNALING	192	0.197383	0.720398	0.975669	0.991559	2624	tags=18%, list=19%, signal=22%
HALLMARK_HEME_METABOLISM	157	0.186419	0.664966	0.991474	1	2763	tags=18%, list=20%, signal=22%
HALLMARK_ANDROGEN_RESPONSE	88	0.200095	0.656119	0.97429	0.977507	3904	tags=28%, list=29%, signal=40%

## Sheet: SD vs WT (negative)
NAME	SIZE	ES	NES	NOM p-val	FDR q-val	RANK AT MAX	LEADING EDGE
HALLMARK_MYC_TARGETS_V1	195	-0.532236	-2.23684	0	0.000928571	5490	tags=77%, list=41%, signal=128%
HALLMARK_E2F_TARGETS	197	-0.498104	-2.08711	0	0.00748621	4641	tags=64%, list=34%, signal=96%
HALLMARK_G2M_CHECKPOINT	193	-0.450088	-1.88131	0	0.019134	4417	tags=60%, list=33%, signal=88%
HALLMARK_MYC_TARGETS_V2	56	-0.42677	-1.49348	0.029316	0.0945458	2960	tags=54%, list=22%, signal=68%
HALLMARK_MITOTIC_SPINDLE	198	-0.257635	-1.10199	0.197452	0.617681	4868	tags=45%, list=36%, signal=69%
HALLMARK_ESTROGEN_RESPONSE_EARLY	168	-0.239896	-0.98789	0.458763	0.965299	1356	tags=14%, list=10%, signal=16%
HALLMARK_DNA_REPAIR	146	-0.241609	-0.969222	0.459184	0.915698	3171	tags=28%, list=23%, signal=36%
HALLMARK_FATTY_ACID_METABOLISM	131	-0.218513	-0.869264	0.762557	1	1976	tags=16%, list=15%, signal=19%
HALLMARK_UNFOLDED_PROTEIN_RESPONSE	109	-0.202765	-0.787119	0.885496	1	4194	tags=43%, list=31%, signal=62%
HALLMARK_PEROXISOME	87	-0.197233	-0.749795	0.951754	1	1927	tags=14%, list=14%, signal=16%
HALLMARK_CHOLESTEROL_HOMEOSTASIS	69	-0.174198	-0.628735	0.992337	1	2854	tags=20%, list=21%, signal=26%
HALLMARK_OXIDATIVE_PHOSPHORYLATION	199	-0.145305	-0.612466	1	1	5369	tags=41%, list=40%, signal=67%
HALLMARK_REACTIVE_OXYGEN_SPECIES_PATHWAY	44	-0.174285	-0.588839	0.985673	0.993215	5388	tags=57%, list=40%, signal=94%

## Sheet: SD vs SA (positive)
NAME	SIZE	ES	NES	NOM p-val	FDR q-val	RANK AT MAX	LEADING EDGE
HALLMARK_INTERFERON_ALPHA_RESPONSE	77	0.559123	1.85355	0.00146628	0.00508731	2091	tags=31%, list=15%, signal=37%
HALLMARK_INTERFERON_GAMMA_RESPONSE	144	0.51135	1.8375	0	0.00254365	2091	tags=29%, list=15%, signal=34%
HALLMARK_EPITHELIAL_MESENCHYMAL_TRANSITION	154	0.496851	1.80963	0	0.00316051	2745	tags=42%, list=20%, signal=52%
HALLMARK_IL6_JAK_STAT3_SIGNALING	54	0.557168	1.7183	0.0045045	0.00759696	1713	tags=33%, list=13%, signal=38%
HALLMARK_INFLAMMATORY_RESPONSE	116	0.454415	1.58921	0.00287356	0.0298802	1913	tags=30%, list=14%, signal=35%
HALLMARK_ANGIOGENESIS	23	0.567734	1.51917	0.0415225	0.0499904	2374	tags=35%, list=18%, signal=42%
HALLMARK_COAGULATION	83	0.393067	1.33834	0.0630631	0.236014	1488	tags=23%, list=11%, signal=26%
HALLMARK_HEDGEHOG_SIGNALING	27	0.471651	1.30943	0.152104	0.268014	2599	tags=41%, list=19%, signal=50%
HALLMARK_TNFA_SIGNALING_VIA_NFKB	172	0.335871	1.24323	0.0688705	0.389144	2386	tags=24%, list=18%, signal=29%
HALLMARK_NOTCH_SIGNALING	30	0.44927	1.23107	0.215589	0.383442	3190	tags=33%, list=24%, signal=43%
HALLMARK_ALLOGRAFT_REJECTION	101	0.349628	1.2087	0.160173	0.404184	1888	tags=20%, list=14%, signal=23%
HALLMARK_KRAS_SIGNALING_UP	121	0.325066	1.1729	0.172996	0.470227	2716	tags=30%, list=20%, signal=37%
HALLMARK_APICAL_JUNCTION	146	0.291284	1.06205	0.336195	0.797285	505	tags=6%, list=4%, signal=6%
HALLMARK_BILE_ACID_METABOLISM	74	0.316983	1.04105	0.385862	0.821664	2177	tags=22%, list=16%, signal=26%
HALLMARK_XENOBIOTIC_METABOLISM	140	0.269719	0.974137	0.533149	1	2569	tags=19%, list=19%, signal=24%
HALLMARK_HYPOXIA	172	0.257161	0.953914	0.567455	1	2433	tags=23%, list=18%, signal=27%
HALLMARK_PANCREAS_BETA_CELLS	17	0.36676	0.914643	0.573883	1	330	tags=12%, list=2%, signal=12%
HALLMARK_COMPLEMENT	141	0.253167	0.905589	0.666181	1	2493	tags=22%, list=18%, signal=27%
HALLMARK_UV_RESPONSE_DN	132	0.251428	0.904501	0.669578	1	2959	tags=29%, list=22%, signal=36%
HALLMARK_ANDROGEN_RESPONSE	88	0.252972	0.857378	0.73773	1	3649	tags=30%, list=27%, signal=40%
HALLMARK_MYOGENESIS	122	0.239056	0.847005	0.778086	1	920	tags=9%, list=7%, signal=10%
HALLMARK_APOPTOSIS	128	0.234845	0.841001	0.786325	1	898	tags=6%, list=7%, signal=7%
HALLMARK_ADIPOGENESIS	179	0.219292	0.811405	0.870041	1	1812	tags=11%, list=13%, signal=12%
HALLMARK_PROTEIN_SECRETION	94	0.229569	0.795259	0.843888	1	4712	tags=39%, list=35%, signal=60%
HALLMARK_UNFOLDED_PROTEIN_RESPONSE	109	0.222507	0.781603	0.878014	1	3385	tags=25%, list=25%, signal=33%
HALLMARK_UV_RESPONSE_UP	134	0.204628	0.734989	0.953456	1	2405	tags=14%, list=18%, signal=17%
HALLMARK_GLYCOLYSIS	176	0.194173	0.714934	0.982597	1	2556	tags=16%, list=19%, signal=19%
HALLMARK_HEME_METABOLISM	158	0.168077	0.621428	0.998639	1	4078	tags=28%, list=30%, signal=40%
HALLMARK_SPERMATOGENESIS	69	0.160715	0.530301	0.998496	1	3202	tags=20%, list=24%, signal=26%
HALLMARK_MTORC1_SIGNALING	192	0.140234	0.524642	1	0.997632	3084	tags=18%, list=23%, signal=23%

## Sheet: SD vs SA (negative)
NAME	SIZE	ES	NES	NOM p-val	FDR q-val	RANK AT MAX	LEADING EDGE
HALLMARK_MYC_TARGETS_V1	195	-0.420973	-1.72652	0	0.141283	5470	tags=64%, list=40%, signal=106%
HALLMARK_E2F_TARGETS	197	-0.325454	-1.34054	0.045082	0.706547	3987	tags=38%, list=29%, signal=52%
HALLMARK_G2M_CHECKPOINT	193	-0.326959	-1.31078	0.0738007	0.550241	3952	tags=38%, list=29%, signal=53%
HALLMARK_ESTROGEN_RESPONSE_EARLY	169	-0.314958	-1.27483	0.0581818	0.496839	1995	tags=22%, list=15%, signal=25%
HALLMARK_IL2_STAT5_SIGNALING	149	-0.278759	-1.09506	0.222628	1	1959	tags=22%, list=14%, signal=26%
HALLMARK_KRAS_SIGNALING_DN	88	-0.286809	-1.06284	0.315436	1	1935	tags=30%, list=14%, signal=34%
HALLMARK_CHOLESTEROL_HOMEOSTASIS	69	-0.296083	-1.04829	0.351682	0.949786	4266	tags=35%, list=31%, signal=50%
HALLMARK_MITOTIC_SPINDLE	198	-0.247482	-1.03818	0.317797	0.870149	4109	tags=33%, list=30%, signal=47%
HALLMARK_ESTROGEN_RESPONSE_LATE	151	-0.258123	-1.02394	0.392857	0.835432	2559	tags=26%, list=19%, signal=31%
HALLMARK_APICAL_SURFACE	31	-0.333464	-1.00037	0.431877	0.841173	2959	tags=35%, list=22%, signal=45%
HALLMARK_FATTY_ACID_METABOLISM	131	-0.263182	-0.99751	0.449324	0.775392	1882	tags=16%, list=14%, signal=18%
HALLMARK_P53_PATHWAY	171	-0.239118	-0.958344	0.496324	0.857388	2974	tags=27%, list=22%, signal=34%
HALLMARK_REACTIVE_OXYGEN_SPECIES_PATHWAY	44	-0.295039	-0.94999	0.521505	0.82243	4238	tags=48%, list=31%, signal=69%
HALLMARK_MYC_TARGETS_V2	56	-0.282087	-0.948692	0.514706	0.76733	3475	tags=38%, list=26%, signal=50%
HALLMARK_PEROXISOME	87	-0.224628	-0.805072	0.844595	1	2276	tags=15%, list=17%, signal=18%
HALLMARK_DNA_REPAIR	147	-0.188256	-0.742048	0.97541	1	4057	tags=35%, list=30%, signal=49%
HALLMARK_TGF_BETA_SIGNALING	51	-0.225205	-0.729087	0.909357	1	2702	tags=24%, list=20%, signal=29%
HALLMARK_WNT_BETA_CATENIN_SIGNALING	33	-0.223979	-0.678811	0.934343	1	416	tags=6%, list=3%, signal=6%
HALLMARK_PI3K_AKT_MTOR_SIGNALING	89	-0.180735	-0.6756	0.987421	1	2829	tags=19%, list=21%, signal=24%
HALLMARK_OXIDATIVE_PHOSPHORYLATION	199	-0.140597	-0.572744	1	0.99447	4066	tags=30%, list=30%, signal=42%
