# Supplementary material for: Phosphorylation of AHR by PLK1 promotes metastasis of LUAD via DIO2-TH signaling
Source: PLoS Genet. 2023 Nov 21;19(11):e1011017. doi: 10.1371/journal.pgen.1011017 (PMC10662729; doi:10.1371/journal.pgen.1011017)
Supplement: S4 Table — (XLSX) [file pgen.1011017.s013.xlsx]

## Sheet: SD > WT > SA = V
hgnc_symbol	logFC_A549WT.vs.A549A	PValue_A549WT.vs.A549A	FDR_A549WT.vs.A549A	logFC_A549D.vs.A549WT	PValue_A549D.vs.A549WT	FDR_A549D.vs.A549WT	logFC_A549A.vs.A549V	PValue_A549A.vs.A549V	FDR_A549A.vs.A549V
FBN1	0.00118983	0.987938	0.999732	0.521637	1.36711e-07	0.000142326	0.0677085	0.406884	0.693591
DIO2	0.104601	0.410486	0.878724	0.538696	6.98637e-05	0.0145467	-0.224004	0.0870437	0.317705
GLIPR1	0.118821	0.223316	0.792383	0.33163	0.0010528	0.0757902	0.14763	0.153555	0.434078
TMEM106B	0.0356062	0.522956	0.909964	0.199552	0.00173328	0.0993989	-0.0562312	0.311263	0.615405
BTBD19	0.0843326	0.556894	0.920036	0.437359	0.00269619	0.124967	-0.240653	0.0946776	0.333401
CD38	0.0430172	0.621903	0.93807	0.253385	0.00268897	0.124967	-0.0587076	0.499353	0.759039
PON3	0.0361338	0.812117	0.972942	0.439649	0.00323487	0.135965	-0.212428	0.147983	0.427533
OSMR	0.0522393	0.321434	0.845421	0.182523	0.00401558	0.151883	-0.0126054	0.808437	0.927977
RAB26	0.0406288	0.716172	0.956119	0.323403	0.00422392	0.156272	-0.179093	0.0895474	0.322713
DTWD1	0.0593466	0.546118	0.916401	0.329421	0.004344	0.157319	-0.0613231	0.521471	0.771642
MT-ND4L	0.0543522	0.454642	0.891896	0.183469	0.00435353	0.157319	0.0263199	0.763363	0.909318
PHLDB2	0.0189181	0.773404	0.966863	0.208977	0.004418	0.157319	0.104437	0.116373	0.373773
IFITM2	0.00332213	0.967459	0.996624	0.257468	0.00450813	0.158475	0.0663559	0.397387	0.686313
MT-ND3	0.0661659	0.375688	0.867147	0.177566	0.00661828	0.190262	-0.121489	0.108592	0.358633
RFX5	0.0317987	0.636213	0.940407	0.195481	0.00689612	0.194848	0.0349132	0.603859	0.822067
EXT2	0.0111705	0.855752	0.979914	0.186369	0.00718315	0.196397	-0.0310629	0.602994	0.821405
SLC44A1	0.0313093	0.62518	0.938992	0.17159	0.00772966	0.204789	-0.034866	0.576093	0.807204
SPARC	0.247162	0.543648	0.915236	0.92274	0.00835001	0.212823	0.519356	0.257655	0.562504
TMEM91	0.0304357	0.857818	0.979914	0.440539	0.00857193	0.216038	-0.200665	0.235325	0.537825
IL13RA1	0.0151777	0.800743	0.96999	0.172482	0.00882193	0.218139	0.0507599	0.404227	0.691656
RBMS3	0.224632	0.408558	0.878724	0.639509	0.00983434	0.22905	0.4428	0.163059	0.447123
RNASE4	0.0697657	0.666366	0.945033	0.418284	0.00998367	0.229673	-0.206768	0.200685	0.497001
FAM156B	1.01564	0.0192334	0.55576	0.930967	0.0105666	0.230204	-0.331623	0.425365	0.706458
MST1	0.0230062	0.907137	0.986393	0.452909	0.0105138	0.230204	-0.153186	0.43519	0.71463
STAT2	0.0109004	0.887401	0.984673	0.207412	0.0102524	0.230204	0.0580133	0.4493	0.723599
GABRA5	0.0468812	0.433733	0.883742	0.162304	0.0135768	0.260747	0.042691	0.474934	0.741961
IL6ST	0.0576587	0.298859	0.83152	0.149366	0.0137209	0.262281	-0.0049083	0.927667	0.971916
CSAD	0.123891	0.464836	0.893442	0.391669	0.0144734	0.264579	-0.0757313	0.660882	0.85582
ABLIM2	0.0669373	0.892068	0.984673	1.07799	0.0155995	0.273476	-0.670776	0.134022	0.404394
ZBTB3	0.155251	0.584896	0.928092	0.62753	0.0156884	0.273945	-0.261673	0.381547	0.673125
PLEKHG2	0.0354862	0.516737	0.909964	0.145943	0.0161147	0.278184	-0.0414201	0.452283	0.726161
DOCK11	0.0258319	0.771026	0.966114	0.212666	0.0167299	0.283353	0.0761675	0.422893	0.704838
ENOX1	0.258199	0.50494	0.906266	0.804511	0.0173439	0.288773	-0.143825	0.72514	0.890671
IFNGR1	0.050268	0.648742	0.942179	0.267801	0.0174965	0.289614	-0.179669	0.0989562	0.341199
WDFY2	0.0303101	0.747732	0.960678	0.232359	0.0179697	0.293014	-0.0124564	0.897035	0.960377
MGST1	0.01913	0.719387	0.956238	0.141147	0.0183098	0.29339	0.0754714	0.143668	0.421177
PIGN	0.00934924	0.927158	0.988033	0.251977	0.0182921	0.29339	-0.116603	0.2258	0.52729
CFI	0.459573	0.0787159	0.687086	0.523443	0.018456	0.293646	-0.0425649	0.877976	0.954204
SLC49A4	0.0103724	0.938464	0.991257	0.302903	0.0190863	0.298111	-0.246619	0.0587397	0.25724
STRA6	0.00907207	0.892416	0.984673	0.184568	0.0192627	0.298784	0.0103264	0.87669	0.954204
CPT1A	0.0323231	0.574898	0.924978	0.149985	0.0198921	0.303903	0.0208496	0.7346	0.895554
NNT	0.0459098	0.572875	0.924363	0.19901	0.0208284	0.313562	-0.0981493	0.224114	0.525635
MAGT1	0.00201469	0.975966	0.997885	0.178102	0.0210433	0.315045	-0.0811511	0.215824	0.51624
ETS2	0.0371247	0.61991	0.937135	0.179166	0.0242404	0.335263	0.0811705	0.292437	0.596402
ORAI3	0.00979932	0.928359	0.988138	0.256788	0.0250374	0.340137	0.139741	0.188359	0.480553
TRIM66	0.0436429	0.633741	0.940393	0.23685	0.02601	0.345456	-0.0897096	0.321628	0.623923
GLB1	0.0328629	0.642171	0.940994	0.162753	0.0266776	0.346866	-0.0527229	0.428568	0.70917
SLC30A5	0.0282775	0.683729	0.948386	0.161724	0.0279652	0.354527	-0.0840812	0.226331	0.527412
PTGR2	0.109967	0.209596	0.779469	0.194989	0.0307943	0.369238	-0.13474	0.164448	0.44929
TMEM254	0.0255115	0.835651	0.977078	0.262023	0.0336539	0.386841	-0.221368	0.0698699	0.283199
SHLD1	0.0304582	0.940174	0.991432	0.805925	0.0343415	0.390086	-0.291853	0.438412	0.717835
BMPR1A	0.0625511	0.44979	0.889514	0.187519	0.0347315	0.392009	-0.0572091	0.501426	0.760567
LINC00926	0.168588	0.64176	0.940994	0.697223	0.0352305	0.394934	-0.619789	0.0708696	0.286138
ZNF783	0.0864142	0.411808	0.878724	0.250633	0.0356892	0.395072	-0.0567939	0.588317	0.81407
LAMA3	0.0205425	0.702634	0.953132	0.145481	0.0369692	0.396748	-0.104643	0.0574652	0.254288
ODR4	0.0580337	0.562589	0.921687	0.219122	0.0372799	0.397281	-0.100153	0.324062	0.625949
FKBP14	0.0346649	0.767411	0.965574	0.249873	0.0382465	0.401557	0.00227809	0.983522	0.995442
EPHA5	0.163809	0.601966	0.932186	0.593149	0.0404403	0.409639	0.0476728	0.881277	0.954731
IGF2R	0.00716776	0.898708	0.985175	0.127953	0.0405215	0.409639	-0.035827	0.513997	0.767327
TM9SF1	0.0474688	0.50469	0.906266	0.135594	0.0411949	0.412071	0.0178257	0.798497	0.924977
NCKAP5	0.0109954	0.915166	0.986927	0.213237	0.0413666	0.413483	0.0230657	0.826941	0.935043
ACSL1	0.0323036	0.709288	0.95547	0.181724	0.043056	0.418193	-0.147057	0.0927108	0.329903
ATP6AP2	0.0391617	0.497787	0.903707	0.127878	0.0470454	0.429929	-0.0161025	0.778145	0.916489
STIM1	0.0598245	0.339983	0.854606	0.135851	0.049044	0.432982	-0.0731994	0.24004	0.54244
PCOLCE2	0.0310148	0.801549	0.970197	0.238647	0.0492978	0.434168	0.14003	0.286516	0.590708
SUMF2	0.0228772	0.676238	0.947739	0.117557	0.0498754	0.436009	-0.0187662	0.733222	0.895158
MT-ATP8	0.188191	0.100534	0.710967	0.182524	0.0504133	0.437726	-0.0226113	0.844599	0.942663
NSRP1	0.0425343	0.599531	0.931981	0.168684	0.0520222	0.443647	-0.143896	0.0947853	0.333607
TSTD2	0.011598	0.900142	0.985345	0.182726	0.0525941	0.445266	-0.0954888	0.292238	0.596266
DNAJC14	0.056837	0.504532	0.906266	0.169977	0.0531668	0.446654	-0.121887	0.138124	0.411888
FAM13B	0.0582721	0.586686	0.928158	0.209817	0.05348	0.448428	-0.166969	0.118665	0.377944
ZFX	0.0428102	0.59091	0.930102	0.158182	0.0535105	0.448428	0.00195174	0.979491	0.993788
MGST3	0.0699727	0.277886	0.821891	0.131888	0.0542207	0.451514	-0.0106756	0.868543	0.951984
SAR1B	0.0240874	0.761576	0.96524	0.162579	0.0557381	0.456862	-0.0127553	0.869546	0.952134
ELOVL5	0.00353134	0.949237	0.993216	0.116331	0.0558815	0.456957	0.0627338	0.263594	0.568921
ZSCAN18	0.0763412	0.690333	0.949566	0.379707	0.0559552	0.456957	-0.183523	0.333409	0.632208
GAA	0.00594998	0.920773	0.987431	0.122681	0.0573171	0.457209	0.0475994	0.405281	0.692446
ERV3-1	0.130417	0.607795	0.935031	0.446895	0.0574752	0.457285	-0.239426	0.331475	0.631487
GASK1B	0.0300918	0.893791	0.984728	0.418259	0.0583639	0.458975	0.125335	0.519555	0.770513
USP48	0.000341646	0.996517	0.999868	0.147741	0.0586285	0.459189	-0.0624244	0.421536	0.703546
LMBRD2	0.0279864	0.824415	0.975324	0.241479	0.0586682	0.459234	0.0160513	0.900753	0.961929
HECW2	0.0288298	0.848642	0.978268	0.285464	0.0596355	0.460515	0.00847962	0.958895	0.985956
PLOD1	0.00216156	0.970098	0.996624	0.130484	0.0598186	0.460515	-0.0835446	0.151016	0.431512
UCKL1	0.0216582	0.815793	0.973896	0.180995	0.0610823	0.46391	0.0204337	0.834938	0.938115
SIAE	0.0225448	0.784302	0.967072	0.161217	0.0619746	0.467278	0.123235	0.166494	0.451964
ZNF460	0.0820967	0.759975	0.964736	0.462496	0.0622332	0.467498	-0.275929	0.29217	0.596216
SMYD2	0.0358796	0.71571	0.956119	0.185151	0.0641707	0.474221	0.0927146	0.351525	0.647625
HIST2H2BF	0.0850991	0.820586	0.974739	0.67068	0.0648607	0.474593	-0.0893082	0.798754	0.924977
ZNF548	0.0454611	0.74568	0.960321	0.259444	0.065622	0.475953	-0.0573833	0.68086	0.86562
LINC00342	0.00348557	0.983183	0.999204	0.292537	0.0678535	0.481774	-0.164793	0.294963	0.59881
CTBS	0.0173618	0.905836	0.985989	0.266949	0.0685262	0.483268	-0.249056	0.0860181	0.31613
IFI6	0.114287	0.607928	0.935031	0.369063	0.0706949	0.488432	0.0664472	0.771609	0.913406
PODNL1	0.192591	0.66946	0.945429	0.732128	0.0708071	0.488432	0.00617526	0.989562	0.996728
PDE7B	0.0185398	0.84677	0.978268	0.182973	0.071152	0.488923	-0.131778	0.122647	0.384756
WDR60	0.0268852	0.787328	0.967678	0.174616	0.0724931	0.490806	-0.146662	0.154017	0.434363
STX16	0.0250788	0.716141	0.956119	0.135257	0.073593	0.493652	-0.00501187	0.937661	0.976212
WDR26	0.0015184	0.98072	0.99882	0.111768	0.0744763	0.494851	-0.0179305	0.770087	0.913165
ACBD4	0.0411231	0.687559	0.949027	0.179902	0.0753419	0.496919	-0.101243	0.340669	0.638686
PCDHGB5	0.16103	0.549875	0.91787	0.477269	0.0762999	0.500438	-0.384582	0.0926697	0.329853
PPP6R2	0.00499831	0.947724	0.992932	0.142391	0.0764172	0.500595	-0.0911991	0.238875	0.540971
METTL14	0.0617463	0.571666	0.924179	0.196249	0.077006	0.501882	-0.0258387	0.816453	0.930793
FBXW10	0.0676484	0.71222	0.955547	0.324703	0.0781171	0.50513	0.123028	0.521337	0.771642
FAM98C	0.098028	0.445814	0.887885	0.221573	0.0789857	0.507405	-0.202651	0.102328	0.347696
SPART	0.0203055	0.812141	0.972942	0.15106	0.0800005	0.508895	-0.0368818	0.686484	0.869264
TMEM126B	0.096021	0.464037	0.893127	0.21151	0.0802008	0.508895	-0.172948	0.156312	0.437983
CCDC69	0.113284	0.526821	0.911924	0.306421	0.081841	0.510777	-0.00483965	0.979689	0.993915
CTNNBIP1	0.0283011	0.849502	0.978268	0.248015	0.0818586	0.510777	-0.201797	0.179444	0.469623
MANBA	0.0205461	0.875246	0.983289	0.223208	0.0816416	0.510777	-0.0413926	0.743198	0.899592
ERP44	0.000762846	0.992198	0.999868	0.143784	0.082439	0.512147	0.0510294	0.514122	0.767362
AGAP5	0.0978806	0.685408	0.949027	0.3475	0.0831384	0.513788	-0.155441	0.508834	0.764622
NBPF1	0.0520562	0.539259	0.914229	0.168825	0.0848447	0.518648	-0.013926	0.883672	0.95593
FOXN2	0.0555648	0.578905	0.925662	0.17771	0.0857285	0.52193	0.000264823	0.997791	0.998823
HS2ST1	0.0441919	0.545426	0.916091	0.133938	0.0861091	0.522367	-0.0948323	0.201906	0.498653
RNFT1	0.0577133	0.69457	0.951258	0.253314	0.0869186	0.524691	-0.225233	0.146906	0.426245
SCNN1A	0.00384207	0.971374	0.996624	0.197002	0.0872749	0.525903	-0.00490516	0.962848	0.987847
ADAMTS12	0.0737343	0.635238	0.940393	0.258631	0.087378	0.525921	0.0287243	0.861154	0.94915
PCSK1	0.248344	0.536141	0.913471	0.58526	0.0876007	0.526928	0.0539066	0.905058	0.963717
UST	0.0163822	0.93464	0.990047	0.322101	0.0897325	0.531317	0.107968	0.601547	0.820926
NOD1	0.111863	0.392259	0.871505	0.230672	0.0908109	0.531903	-0.106417	0.414817	0.69876
CREG1	0.0150601	0.829011	0.976255	0.125436	0.0912405	0.532976	-0.029431	0.676664	0.864086
CPE	0.00530678	0.980941	0.99882	0.355334	0.0913575	0.533405	0.134965	0.576681	0.807556
RPS6KB2-AS1	0.0478587	0.917742	0.987431	0.740035	0.0922616	0.535292	-0.26049	0.568275	0.803421
ABCC2	0.00671699	0.895436	0.984945	0.103368	0.0927109	0.53641	-0.0699834	0.17149	0.459091
IQCH-AS1	0.0512841	0.851879	0.979132	0.437829	0.0930172	0.53683	-0.458541	0.066854	0.276178
SGCB	0.0274597	0.761617	0.96524	0.167388	0.0944247	0.538729	-0.0427884	0.652323	0.851212
TMED5	0.041508	0.529951	0.912669	0.121782	0.0959032	0.539914	-0.0745706	0.248218	0.5522
ANKHD1-EIF4EBP3	0.0296829	0.770624	0.966114	0.243422	0.0966759	0.540786	0.0140088	0.897658	0.960516
CICP14	0.0257981	0.860419	0.980418	0.215788	0.0981056	0.542507	-0.076351	0.59371	0.816586
DAPK2	0.00778803	0.970631	0.996624	0.339825	0.0981591	0.542507	0.153267	0.515669	0.768148
MAP3K12	0.115314	0.104549	0.715596	0.11495	0.098368	0.542507	-0.130332	0.0887719	0.321801
SLC35B1	0.0952682	0.185303	0.765379	0.121474	0.0977516	0.542507	-0.140767	0.0563134	0.251712
NECTIN3	0.00842888	0.927947	0.988138	0.16177	0.0989514	0.543075	-0.099404	0.256	0.560557
MATN2	0.0182298	0.864763	0.981227	0.180684	0.100263	0.545841	0.205129	0.0663423	0.274986
WHAMMP3	0.152431	0.358567	0.859504	0.259004	0.101453	0.548566	-0.264721	0.125106	0.388473
B3GNT9	0.000211638	0.998621	0.999868	0.198717	0.102933	0.551823	0.219858	0.0850862	0.314411
LAMB1	0.0269277	0.601816	0.932167	0.0956872	0.103477	0.552068	-0.0952972	0.0646621	0.270503
NEFL	0.0617881	0.878624	0.983595	0.576467	0.103752	0.552393	-0.435534	0.246899	0.550226
LINC00339	0.00447614	0.978812	0.997913	0.263783	0.104632	0.553807	-0.19617	0.247294	0.550871
ZFP28	0.202245	0.227455	0.795796	0.254309	0.105456	0.554546	-0.124883	0.474614	0.741718
LINC00667	0.0200176	0.886826	0.984673	0.241042	0.106201	0.555507	-0.0560275	0.678824	0.864816
LPCAT3	0.00290386	0.962013	0.996442	0.11235	0.107154	0.557737	0.109013	0.110639	0.362165
STT3A	0.0396298	0.508077	0.906396	0.105514	0.107298	0.557737	-0.0515551	0.391889	0.682163
KIFAP3	0.0324912	0.788674	0.967868	0.188947	0.107687	0.558403	-0.0695854	0.560893	0.798565
MID2	0.0995196	0.58705	0.928254	0.271373	0.108987	0.560421	-0.326011	0.086615	0.317193
C16orf95	0.0352842	0.888111	0.984673	0.394169	0.109541	0.561563	-0.146432	0.560846	0.798565
ADAT3	0.0820857	0.762895	0.96524	0.423685	0.110576	0.564422	-0.267442	0.281669	0.586545
DNAJB5	0.00075481	0.996837	0.999868	0.291999	0.112148	0.566933	0.322614	0.0930782	0.33074
SATB2	0.0269951	0.853528	0.979499	0.228467	0.112832	0.567446	-0.263749	0.0624291	0.265505
TMEM167B	0.0514759	0.727332	0.958269	0.228706	0.113373	0.567446	-0.0677782	0.660941	0.85582
TRMT1	0.0129415	0.893648	0.984695	0.160899	0.11354	0.567446	0.0506758	0.568234	0.803421
PLCD4	0.214096	0.378852	0.867147	0.349389	0.113648	0.56757	-0.0413283	0.871664	0.952247
ENTPD7	0.0168915	0.890081	0.984673	0.196153	0.114113	0.568632	0.192342	0.137669	0.411179
ABHD18	0.110531	0.458322	0.892191	0.228626	0.11557	0.569448	-0.159843	0.302791	0.607284
BORCS7	0.0686975	0.580606	0.925905	0.20196	0.114884	0.569448	0.0533152	0.675964	0.864024
C5orf66	0.139452	0.246745	0.805967	0.179953	0.114719	0.569448	-0.0911598	0.446035	0.721858
CCDC97	0.0422702	0.602905	0.932572	0.138091	0.114826	0.569448	0.0706597	0.392772	0.682812
DERL2	0.00281938	0.971849	0.996624	0.128285	0.115272	0.569448	-0.101697	0.204813	0.502178
MED12	0.000284323	0.996845	0.999868	0.113239	0.115226	0.569448	0.0285679	0.693085	0.872649
TXNDC11	0.020988	0.820036	0.97472	0.152943	0.115175	0.569448	-0.13923	0.126845	0.391704
LINC00482	0.17378	0.642253	0.940994	0.535372	0.115942	0.570394	-0.224583	0.553016	0.792428
BMP2	0.0609996	0.888667	0.984673	0.621026	0.11611	0.570809	-0.652005	0.120996	0.382523
ZFP82	0.05773	0.892416	0.984673	0.599203	0.117206	0.572464	-0.287253	0.453628	0.727404
FKBP10	0.0154781	0.771448	0.9663	0.0892234	0.118336	0.574035	-0.0431503	0.41397	0.698546
RASA4	0.310085	0.0226086	0.581074	0.223183	0.120508	0.578618	-0.200188	0.14939	0.429264
RDX	0.0420582	0.480403	0.898903	0.0985989	0.120739	0.578618	-0.10404	0.0683319	0.279769
ZNF283	0.0784065	0.67782	0.947739	0.271823	0.12059	0.578618	-0.299254	0.11332	0.367185
RAD51-AS1	0.040817	0.80741	0.971077	0.251174	0.12117	0.578697	-0.268445	0.0852008	0.314662
BBS4	0.0337426	0.766675	0.965574	0.171147	0.123381	0.580169	-0.147033	0.153566	0.434078
CERS2	0.00876416	0.87187	0.982289	0.0878832	0.122785	0.580169	0.0240152	0.659724	0.855356
GTF2IP12	0.052757	0.731869	0.959537	0.236101	0.123196	0.580169	-0.269074	0.0808805	0.306216
LPAR1	0.038935	0.564036	0.921797	0.105875	0.122893	0.580169	-0.0396806	0.560748	0.798528
DRAM2	0.0265074	0.836739	0.977168	0.204578	0.124058	0.580506	-0.128774	0.327081	0.628081
TOR1AIP2	0.0300982	0.654201	0.943747	0.108285	0.124852	0.582288	0.0263547	0.70884	0.881208
STAG3L1	0.000567202	0.99814	0.999868	0.348405	0.126879	0.584518	-0.0573501	0.814724	0.930445
FLNC	0.157147	0.703683	0.953598	0.583111	0.127336	0.58482	-0.249197	0.49366	0.75531
JCAD	0.0716243	0.521349	0.909964	0.175468	0.129571	0.587672	0.0674097	0.536414	0.781795
ZNF337-AS1	0.02602	0.74519	0.960321	0.127109	0.130297	0.5886	-0.121461	0.123865	0.386214
MAN2C1	0.000894066	0.98798	0.999732	0.0981709	0.132103	0.590206	-0.0549949	0.364388	0.658347
RCBTB1	0.0160064	0.872564	0.98248	0.154101	0.132092	0.590206	-0.0512703	0.619657	0.832763
SEC63	0.0395953	0.588616	0.929126	0.108424	0.132507	0.590273	-0.079133	0.282569	0.587054
WDR27	0.0160308	0.860467	0.980418	0.135419	0.13285	0.590273	-0.113192	0.178442	0.468357
ZNF550	0.0719166	0.593475	0.9303	0.203653	0.133114	0.590273	-0.218929	0.102699	0.347963
ZNF827	0.145348	0.280835	0.822488	0.192698	0.133871	0.591516	-0.0390642	0.77646	0.915875
CCDC84	0.0683813	0.647061	0.942094	0.218962	0.134587	0.592208	-0.255483	0.123843	0.386214
SLC16A7	0.141681	0.28281	0.824142	0.210153	0.134468	0.592208	-0.198202	0.12612	0.390193
DUSP10	0.503473	0.0453598	0.638323	0.322581	0.134914	0.592449	-0.121455	0.645573	0.847714
TMTC3	0.0877088	0.218255	0.786403	0.112243	0.135446	0.593341	-0.13658	0.0635213	0.268298
NTPCR	0.0328087	0.657949	0.943747	0.122225	0.136631	0.596121	-0.0412228	0.574333	0.805974
KDM5D	0.124462	0.222611	0.791338	0.161301	0.137921	0.597892	-0.096306	0.353175	0.64892
LIG4	0.0581668	0.659142	0.94402	0.204641	0.138497	0.598474	-0.145187	0.24504	0.548155
MIR31HG	0.0644062	0.64153	0.940994	0.203756	0.13878	0.59912	-0.208196	0.132534	0.401423
HOXC6	0.00841985	0.974456	0.997407	0.361013	0.140462	0.600481	0.105501	0.689403	0.871007
MTATP6P1	0.201543	0.0151728	0.549043	0.108826	0.140336	0.600481	0.0193302	0.836091	0.938545
TPM3P9	0.0432018	0.791363	0.967912	0.23563	0.139934	0.600481	-0.137915	0.405098	0.692396
ADGRG6	0.0116531	0.820893	0.974847	0.0868734	0.141484	0.601385	0.0378282	0.471429	0.73891
SLC9A8	0.0889504	0.253972	0.80745	0.122229	0.141837	0.601385	-0.0489388	0.545794	0.788247
FLRT1	0.101676	0.765209	0.965541	0.458639	0.142187	0.602494	-0.161977	0.623411	0.834822
IGHMBP2	0.00209277	0.983911	0.999511	0.169682	0.143015	0.603334	-0.0954443	0.338907	0.637815
ABHD15	0.00846436	0.905044	0.985966	0.109636	0.143713	0.604228	-0.0762683	0.286012	0.590298
LDAH	5.91027e-05	0.999518	0.999868	0.137971	0.145876	0.607476	-0.03798	0.69962	0.876712
GABARAPL1	0.0245131	0.848962	0.978268	0.189156	0.146515	0.60886	-0.106171	0.440034	0.718447
ZFAS1	0.0778355	0.279875	0.821925	0.108812	0.147547	0.611098	-0.115864	0.112182	0.365156
NAV1	0.036372	0.71431	0.955925	0.151573	0.148507	0.611871	0.162124	0.114859	0.37005
SBNO1-AS1	0.0921172	0.78051	0.966904	0.437549	0.149919	0.615202	-0.274086	0.398969	0.687511
LINC00511	0.0555677	0.593778	0.9303	0.156818	0.151719	0.617552	0.154932	0.127693	0.39255
NPIPA7	0.214288	0.48225	0.90017	0.398824	0.152076	0.617964	0.191101	0.581925	0.810481
BZW2	0.144382	0.0634435	0.659684	0.107807	0.153553	0.619986	-0.102471	0.177765	0.467429
TTN	0.394329	0.24609	0.805738	0.427239	0.153938	0.6203	-0.462614	0.172804	0.460698
DDX60L	0.0932104	0.345882	0.857074	0.144193	0.154217	0.620814	-0.0760466	0.388842	0.679433
ABHD14A-ACY1	0.0455703	0.930404	0.988738	0.776788	0.154795	0.621659	-0.21667	0.668094	0.860067
PNPLA3	0.0279906	0.910191	0.986575	0.324933	0.157354	0.625811	0.42472	0.108427	0.35827
STIMATE	0.0859664	0.528079	0.912669	0.193438	0.157059	0.625811	-0.0567079	0.674001	0.863106
VASN	0.0109811	0.919754	0.987431	0.173972	0.157546	0.626206	0.00552626	0.959592	0.986372
RIT1	0.116725	0.35361	0.857991	0.173869	0.160659	0.628608	-0.069672	0.566072	0.8019
PDPK2P	0.00281093	0.991081	0.999868	0.29912	0.161123	0.628971	-0.410194	0.0841909	0.312316
PDE4B	0.11518	0.196664	0.774048	0.128929	0.161233	0.629035	0.0143761	0.863147	0.950064
SREBF1	0.000962215	0.985538	0.999649	0.0857484	0.161754	0.6298	-0.0328992	0.524024	0.773477
AVIL	0.377444	0.415544	0.879446	0.577121	0.163648	0.630104	0.150343	0.755136	0.905324
MDM1	0.0920265	0.46069	0.892203	0.166105	0.163176	0.630104	-0.112369	0.403199	0.691087
PLAGL1	0.10554	0.403514	0.876486	0.17931	0.162303	0.630104	-0.230242	0.0606276	0.261682
RABL2A	0.0746121	0.704269	0.953709	0.254525	0.163764	0.630104	-0.364703	0.062473	0.265608
STX12	0.00408999	0.9728	0.996762	0.170073	0.163113	0.630104	0.0264638	0.829631	0.936316
GLRB	0.186627	0.545158	0.915981	0.393106	0.16405	0.630752	-0.160599	0.622425	0.834456
ISG20	0.078233	0.644004	0.941424	0.233487	0.164275	0.631079	-0.0263201	0.880445	0.954731
DZIP3	0.0335101	0.679007	0.948359	0.116077	0.165586	0.633281	-0.156592	0.0540063	0.246047
YIPF3	0.00556167	0.942966	0.992247	0.111885	0.16572	0.633573	-0.00934014	0.906511	0.964465
PAM	0.0628789	0.370349	0.864145	0.101363	0.166214	0.63421	0.106413	0.148027	0.427533
BCAS3	0.0263716	0.807531	0.971077	0.153435	0.167707	0.635547	-0.149435	0.17727	0.467
HIPK3	0.0739998	0.342355	0.855742	0.112128	0.167645	0.635547	-0.0423779	0.576335	0.807322
MTND2P28	0.116426	0.683073	0.948386	0.373767	0.171486	0.641839	-0.059778	0.834579	0.938115
FKBP15	0.0814351	0.317079	0.841468	0.113292	0.171705	0.642111	-0.062869	0.421149	0.703269
GZF1	0.0392505	0.714757	0.956119	0.14723	0.171724	0.642111	-0.135373	0.181404	0.472485
PRELID2	0.0771936	0.795691	0.969017	0.381701	0.172277	0.642633	-0.296124	0.320002	0.622759
KCNMB3	0.0440508	0.864192	0.981227	0.315267	0.174607	0.646038	-0.36084	0.145112	0.423259
FBXW8	0.0109483	0.928567	0.988138	0.16236	0.175019	0.646461	0.00397396	0.972241	0.990909
SMARCD3	0.117955	0.235446	0.801685	0.132605	0.175527	0.64765	0.0626077	0.558594	0.797365
NCK1	0.0283479	0.82672	0.975515	0.173896	0.176111	0.647863	-0.0368928	0.773725	0.914855
REC8	0.0592975	0.752989	0.962347	0.256896	0.175837	0.647863	-0.201008	0.314635	0.618197
L3MBTL1	0.0362899	0.812023	0.972942	0.205282	0.176479	0.648063	-0.243582	0.112044	0.364882
ALS2	0.00283635	0.974672	0.997407	0.124817	0.176592	0.648094	-0.0180679	0.834683	0.938115
SH3BGRL2	0.0351724	0.943735	0.992247	0.671193	0.177528	0.648383	-0.816523	0.0685998	0.28042
STX2	0.0447893	0.640577	0.940994	0.115965	0.17744	0.648383	-0.165345	0.0776828	0.300216
NUDT22	0.0218068	0.819668	0.97472	0.130023	0.178867	0.649058	-0.123768	0.186349	0.478121
DECR1	0.0328101	0.762033	0.96524	0.147255	0.179279	0.649803	-0.0392058	0.700251	0.876927
EHF	0.221281	0.475721	0.898263	0.37155	0.180198	0.650695	-0.307762	0.342256	0.640245
SYTL2	0.101925	0.61318	0.936147	0.258393	0.180821	0.652278	-0.0804203	0.700402	0.876927
HSF4	0.00951665	0.935285	0.990162	0.160987	0.18154	0.65365	0.047515	0.683219	0.866668
MEIS2	0.306067	0.0122462	0.536687	0.145106	0.181453	0.65365	-0.0134966	0.910802	0.965879
HDX	0.238503	0.618815	0.936682	0.571331	0.184917	0.65814	-0.428191	0.285533	0.589865
SLC9A6	0.0800058	0.532291	0.913471	0.169613	0.184855	0.65814	-0.189752	0.103497	0.349325
TMEM139	0.189278	0.643097	0.94132	0.492024	0.184855	0.65814	-0.43449	0.249105	0.55267
USP3-AS1	0.166084	0.439355	0.885378	0.262018	0.184216	0.65814	-0.157592	0.453551	0.727404
CALD1	0.0471906	0.409093	0.878724	0.0799861	0.185807	0.658817	0.000337867	0.994989	0.998082
PLOD3	0.0313924	0.642915	0.94132	0.0924928	0.186574	0.659931	0.0812395	0.223539	0.524739
PEX16	0.0298665	0.825851	0.975381	0.176856	0.187466	0.66088	0.0094335	0.945061	0.979175
S100PBP	0.066195	0.459547	0.892191	0.119117	0.188648	0.66159	-0.0424923	0.631117	0.839448
KLF11	0.141443	0.408685	0.878724	0.216575	0.190419	0.663889	0.0781675	0.654506	0.85185
SLC25A5-AS1	0.141495	0.65755	0.943747	0.379254	0.19038	0.663889	-0.161548	0.617509	0.831198
NRBF2	0.251926	0.144857	0.745719	0.224733	0.191788	0.665676	-0.249649	0.165929	0.451244
PRPF3	0.00422484	0.947146	0.992748	0.0868812	0.19202	0.665676	-0.10532	0.0868202	0.317471
TP53BP1	0.0297703	0.598107	0.931867	0.0775346	0.191838	0.665676	-0.0778529	0.176189	0.465727
CC2D1B	0.0485722	0.58491	0.928092	0.121896	0.194785	0.66902	0.048995	0.584061	0.811678
CD109	0.0951504	0.0835491	0.688897	0.0881951	0.194068	0.66902	-0.00219243	0.966726	0.989114
TAOK1	0.00514309	0.918685	0.987431	0.0722841	0.194198	0.66902	-0.069901	0.189965	0.48226
ZNF529	0.0208443	0.916966	0.987189	0.256597	0.195041	0.66902	-0.12973	0.514806	0.767621
SUN1	0.0464125	0.396357	0.874262	0.0799347	0.196445	0.670685	-0.0902645	0.101638	0.346565
DIRAS3	0.269952	0.51169	0.908449	0.478616	0.199545	0.674563	-0.36263	0.388398	0.679172
MILR1	0.0761533	0.70948	0.95547	0.257236	0.199755	0.674563	0.0913365	0.669951	0.86093
PCED1A	0.0339792	0.681903	0.948381	0.107539	0.199854	0.674563	-0.0972443	0.242342	0.54536
ZBTB20	0.0360622	0.841786	0.978233	0.234145	0.201122	0.67624	-0.328438	0.0800676	0.304576
DSC3	0.140954	0.652364	0.943747	0.367701	0.202933	0.67761	-0.125945	0.693521	0.872793
IGF2BP3	0.0501729	0.515969	0.909678	0.096559	0.203053	0.67761	-0.0576016	0.457913	0.729878
KDM2A	0.0123337	0.835914	0.977078	0.0802941	0.202469	0.67761	-0.0161879	0.778819	0.916807
ZC4H2	0.0118792	0.971842	0.996624	0.401061	0.202595	0.67761	-0.173742	0.585859	0.812365
DCLK2	0.0577723	0.620694	0.937355	0.158753	0.203786	0.678489	0.00601966	0.959165	0.986133
ELMOD3	0.103812	0.397488	0.875212	0.148575	0.203787	0.678489	-0.107414	0.364311	0.658347
CHIC1	0.174724	0.186438	0.767618	0.162311	0.205557	0.681105	-0.0771868	0.57795	0.808414
BBS1	0.0260077	0.819729	0.97472	0.144905	0.205871	0.681706	-0.149647	0.186068	0.477968
TTC32	0.0607612	0.761287	0.96524	0.246859	0.205962	0.681706	-0.054414	0.795569	0.923865
CXCL8	0.466011	0.33794	0.853627	0.496059	0.206618	0.682405	-0.828874	0.0661656	0.274673
TAF13	0.135339	0.477166	0.898692	0.22955	0.208726	0.685409	-0.0202672	0.917622	0.96782
ZNF559	0.0613306	0.754763	0.962608	0.236797	0.208675	0.685409	-0.169635	0.440164	0.718447
CLSTN1	0.00188906	0.971482	0.996624	0.0744052	0.209132	0.685991	-0.023448	0.658654	0.854565
PCMTD2	0.0531223	0.600361	0.931981	0.133145	0.20957	0.686403	-0.113985	0.22215	0.52302
LINC01914	0.566284	0.135168	0.741806	0.406217	0.209842	0.686511	0.294946	0.496405	0.757006
ATP1A1	0.0192834	0.704023	0.953709	0.0823382	0.210782	0.686672	-0.0725638	0.149359	0.429264
TMEM44-AS1	0.0287084	0.945779	0.992507	0.499033	0.210343	0.686672	-0.253885	0.495687	0.756507
GOLPH3L	0.0280587	0.787654	0.967678	0.128547	0.210955	0.686738	-0.120919	0.232603	0.53484
NOTCH2	0.0299579	0.57814	0.925662	0.0758636	0.211519	0.687652	0.056611	0.301014	0.605872
RETSAT	0.056686	0.419821	0.879446	0.100784	0.21186	0.688099	-0.0189622	0.78942	0.921205
FASTK	0.0224301	0.777849	0.966904	0.0965128	0.212359	0.688194	-0.0672623	0.310211	0.614523
RBM5	0.00925011	0.892573	0.984673	0.0965704	0.212448	0.688194	-0.10278	0.13714	0.410308
VMAC	0.170265	0.606024	0.93437	0.370471	0.213459	0.688998	-0.174281	0.566134	0.8019
TMEM243	0.012715	0.939565	0.991432	0.219894	0.213729	0.689237	-0.132251	0.424072	0.705704
PLEKHA4	0.155586	0.616182	0.936682	0.364203	0.21395	0.689429	-0.204533	0.513482	0.767167
HOXA-AS2	0.0637597	0.711519	0.95547	0.221055	0.214844	0.690177	0.0124402	0.942153	0.978766
ACP2	0.00417118	0.97218	0.996624	0.148185	0.215154	0.690187	0.142081	0.196392	0.491486
SUPV3L1	0.0755155	0.440148	0.885535	0.115868	0.215247	0.690322	-0.139139	0.143158	0.420446
VANGL2	0.0124424	0.958157	0.995377	0.27494	0.215759	0.691309	-0.200224	0.375576	0.668141
FOXO6	0.0416722	0.907583	0.986406	0.411497	0.217098	0.692424	-0.522852	0.119723	0.379852
TMEM87A	0.0423696	0.67152	0.946155	0.137271	0.217053	0.692424	-0.0595544	0.544769	0.787272
NUB1	0.0554315	0.409505	0.878724	0.0846718	0.217805	0.693356	-0.0569662	0.407538	0.694203
PDRG1	0.0520966	0.729241	0.958851	0.182846	0.21941	0.695013	-0.0361294	0.810662	0.928801
ADGRE2	0.224618	0.570872	0.923934	0.415136	0.219812	0.695241	-0.426245	0.283148	0.587485
KMT2A	0.0343939	0.576349	0.925208	0.087155	0.220155	0.695564	-0.110678	0.0774608	0.29981
MAPRE3	0.0669686	0.546304	0.916401	0.148627	0.221413	0.696075	0.0847025	0.46049	0.732433
TRAPPC10	0.0032186	0.968695	0.996624	0.104729	0.221366	0.696075	-0.0986186	0.234661	0.536959
PSPN	0.129572	0.687115	0.949027	0.362412	0.222181	0.697305	-0.0343279	0.919521	0.968682
HTATIP2	0.00422744	0.942824	0.992247	0.0751813	0.223848	0.698378	-0.00595673	0.919689	0.968682
FMR1	0.0177094	0.816167	0.973904	0.0945039	0.224158	0.698895	-0.136229	0.0800664	0.304576
PARP6	0.177456	0.0116054	0.536687	0.0843169	0.225824	0.700823	-0.114374	0.0966135	0.336806
RECQL5	0.030221	0.676054	0.947739	0.0971763	0.227175	0.70224	-0.0415311	0.574362	0.805974
SDCBP2-AS1	0.155525	0.618229	0.936682	0.337209	0.227543	0.70224	-0.312972	0.322627	0.624787
ZNF407	0.140642	0.350072	0.857074	0.168706	0.22748	0.70224	-0.119809	0.436508	0.715842
KANK2	0.0483986	0.420313	0.879446	0.0766595	0.227872	0.70267	-0.104194	0.0854522	0.315162
UBE3D	0.0104697	0.967609	0.996624	0.29834	0.228889	0.704231	0.00803532	0.975913	0.992525
ARHGEF37	0.180893	0.586844	0.928158	0.364399	0.229885	0.705316	-0.486088	0.10509	0.35257
NSUN6	0.0945177	0.65932	0.94402	0.255288	0.230049	0.705366	-0.209484	0.337499	0.636048
APC2	0.126631	0.537576	0.913539	0.246977	0.230722	0.705785	-0.283608	0.177519	0.467219
FLVCR1-DT	0.130648	0.76301	0.96524	0.481829	0.230693	0.705785	-0.556985	0.161157	0.44451
LINC01833	0.266298	0.202792	0.777069	0.226663	0.231133	0.70594	-0.374421	0.077552	0.299911
LINC00641	0.11664	0.332306	0.85089	0.136781	0.23199	0.70657	-0.206988	0.0890859	0.32225
IQGAP2	0.0234612	0.814342	0.973394	0.111715	0.232264	0.706632	0.0306268	0.757265	0.90615
PSD3	0.0540738	0.520898	0.909964	0.0866283	0.23335	0.707155	0.160747	0.0663347	0.274986
SLC26A10	0.0324781	0.789979	0.967912	0.142121	0.233419	0.707205	0.0369158	0.768017	0.912136
FBLN1	0.00258078	0.966687	0.996624	0.0775285	0.234117	0.707759	0.0168702	0.78468	0.918835
CCDC7	0.230469	0.522326	0.909964	0.407297	0.235928	0.710356	0.129488	0.722868	0.889249
N4BP2	0.0098914	0.934829	0.990047	0.159133	0.236612	0.710898	0.079416	0.502074	0.761028
LIFR	0.107865	0.146208	0.747153	0.0907812	0.237735	0.711995	0.0831671	0.298991	0.603954
TYW1B	0.0918056	0.756828	0.963605	0.317098	0.239174	0.713475	0.0921847	0.763943	0.909564
FAM13A	0.0115341	0.922843	0.987431	0.143818	0.240511	0.714244	-0.109398	0.402855	0.690855
ARMH1	0.0818233	0.833957	0.977078	0.415781	0.24252	0.714435	-0.39407	0.293931	0.597829
KAT14	0.00868361	0.940159	0.991432	0.139263	0.242095	0.714435	-0.173426	0.107654	0.3576
TMEM63A	0.0845695	0.45552	0.891896	0.116673	0.241971	0.714435	-0.120819	0.266888	0.572785
TBX3	0.00941216	0.92465	0.988006	0.120657	0.243946	0.71526	0.181028	0.0762957	0.29772
THEMIS2	0.100299	0.791612	0.967912	0.424559	0.244112	0.71526	0.34334	0.437234	0.716303
RNF103	0.0166948	0.870515	0.981771	0.108114	0.244517	0.715957	0.00191338	0.984915	0.995666
UBOX5	0.186903	0.138647	0.745215	0.140246	0.244715	0.716103	-0.163541	0.23989	0.542363
KLHL17	0.0208122	0.847082	0.978268	0.131334	0.245704	0.717034	-0.104009	0.316723	0.620625
LINC01433	0.0964924	0.686558	0.949027	0.255342	0.245866	0.717034	-0.401606	0.0826407	0.309097
MEG3	0.117242	0.17475	0.762832	0.0837144	0.245481	0.717034	-0.0602595	0.467867	0.736911
KLHDC1	0.00535072	0.990374	0.999868	0.513585	0.246905	0.718215	0.0749947	0.876766	0.954204
DGCR9	0.0564433	0.878977	0.983772	0.388257	0.248337	0.720042	-0.314626	0.374307	0.667168
CORO6	0.0109783	0.929904	0.988704	0.134167	0.248963	0.720964	0.0718598	0.525687	0.774724
ZNF180	0.0138589	0.925458	0.988018	0.166049	0.249159	0.721308	0.0537513	0.737102	0.896933
SESN2	0.00218791	0.987473	0.999732	0.162903	0.251323	0.722474	-0.213144	0.112718	0.366111
SDHAP1	0.0917476	0.526833	0.911924	0.168095	0.253611	0.723498	0.0597475	0.65799	0.854448
SOCS6	0.0243572	0.730191	0.958851	0.0750818	0.254121	0.723498	-0.00216444	0.974718	0.991543
SOX18	0.000720905	0.998219	0.999868	0.343866	0.253732	0.723498	0.132897	0.67747	0.864362
MXRA8	0.0314995	0.910123	0.986575	0.299	0.255594	0.725263	0.0313822	0.912375	0.965879
HOXA2	0.24038	0.353516	0.857991	0.278541	0.256774	0.726874	0.0057552	0.983801	0.995442
CHAC2	0.0134826	0.93893	0.991418	0.193132	0.257198	0.727161	0.216718	0.250422	0.554096
TAPT1	0.056067	0.728767	0.958759	0.172565	0.259378	0.729968	0.00256656	0.987644	0.996689
ATF6	0.0359594	0.646369	0.942094	0.0893349	0.26015	0.730925	-0.0478179	0.535841	0.781405
CLIC4	0.0356462	0.580648	0.925905	0.073276	0.260266	0.730948	-0.000579495	0.99356	0.997768
KIZ	0.0263272	0.851608	0.978965	0.154616	0.261267	0.731483	-0.00973832	0.94608	0.979765
TOR1A	0.00507441	0.94513	0.992507	0.0888675	0.261686	0.731747	0.00828191	0.913503	0.965879
RABGGTB	0.091306	0.238647	0.80193	0.0940921	0.26186	0.731932	0.0320773	0.685046	0.868254
TPCN2	0.0555591	0.643069	0.94132	0.132704	0.2642	0.733943	0.0302621	0.7832	0.918613
LTB4R	0.0215723	0.79657	0.969017	0.0991909	0.264472	0.734378	-0.113233	0.207534	0.506012
SLC4A11	0.0362984	0.768399	0.965605	0.145826	0.265016	0.735588	-0.115355	0.359008	0.654295
APOO	0.0922851	0.43407	0.884031	0.133998	0.265279	0.73582	-0.0807515	0.485745	0.74952
FAM110A	0.0525351	0.756977	0.963703	0.178396	0.266314	0.73582	-0.0487648	0.778704	0.916807
INTS3	0.0748244	0.197332	0.774273	0.068038	0.265866	0.73582	-0.0975145	0.102898	0.347987
SH3BGRL	0.0818603	0.429939	0.882104	0.109639	0.265586	0.73582	-0.0121894	0.898412	0.960944
ZNF658	0.106382	0.484662	0.900324	0.173982	0.268302	0.737651	-0.0845278	0.585779	0.812365
CDK20	0.0371882	0.829798	0.976563	0.17155	0.269268	0.738454	-0.0354966	0.835361	0.938302
COX15	0.00729384	0.926607	0.988033	0.0875602	0.270102	0.738553	0.0109483	0.890343	0.957931
LRRC32	0.2258	0.64327	0.941369	0.480713	0.270579	0.738553	-0.801528	0.0896719	0.322905
OFD1	0.0502552	0.599283	0.931981	0.106186	0.270532	0.738553	-0.143685	0.110757	0.362347
ELL2	0.160374	0.0391739	0.638323	0.0825562	0.271347	0.73912	0.00185175	0.980835	0.994526
MXI1	0.00269695	0.9856	0.999649	0.164492	0.271638	0.73912	-0.0539442	0.731621	0.894503
TMEM168	0.116828	0.319982	0.843408	0.116848	0.272434	0.739767	-0.144685	0.208389	0.507275
NRAS	0.00932843	0.901234	0.985734	0.083133	0.272929	0.740202	-0.0726879	0.340649	0.638686
NUTM2A-AS1	0.0040763	0.968248	0.996624	0.114843	0.273558	0.740219	0.0433785	0.663926	0.857429
DLEU2	0.165073	0.518943	0.909964	0.262716	0.275024	0.74063	-0.0857641	0.752357	0.904109
PARP14	0.00797336	0.903541	0.985869	0.0741444	0.274323	0.74063	0.00994939	0.881141	0.954731
IFNAR2	0.0545558	0.645418	0.942094	0.124069	0.275942	0.740826	-0.202342	0.0847631	0.31352
VEGFC	0.126712	0.326463	0.846916	0.143345	0.275777	0.740826	0.0285752	0.843492	0.942455
SMIM4	0.0234338	0.934804	0.990047	0.284263	0.276117	0.740874	-0.0637108	0.826161	0.934941
GRAMD2B	0.031928	0.902457	0.985863	0.272024	0.276717	0.741039	0.135845	0.615706	0.83021
RANBP9	0.141672	0.185427	0.765379	0.121889	0.277208	0.741039	-0.0951935	0.317077	0.620961
ZNF573	0.194191	0.603713	0.93318	0.377732	0.276337	0.741039	-0.164645	0.646018	0.847969
DOC2A	0.0587334	0.689411	0.949566	0.15265	0.278714	0.741521	-0.236287	0.119448	0.379422
NBR1	0.000470078	0.993544	0.999868	0.06971	0.278928	0.741799	0.00593534	0.913095	0.965879
OXCT1	0.53606	0.142357	0.745215	0.34841	0.279485	0.742574	0.516799	0.240791	0.543393
HMBOX1	0.0483899	0.735132	0.960108	0.149933	0.280633	0.742721	-0.187017	0.196688	0.491774
LRRC39	0.0356126	0.947512	0.992932	0.539386	0.280642	0.742721	0.0501278	0.926051	0.971159
RPP30	0.0226829	0.826024	0.975456	0.111572	0.280425	0.742721	-0.0189078	0.858652	0.948429
INTS6	0.00114071	0.990624	0.999868	0.11635	0.281203	0.74361	0.0970486	0.329486	0.62981
WASH8P	0.108096	0.443179	0.8863	0.144509	0.282026	0.744622	-0.207995	0.140235	0.415102
ATP23	0.206044	0.411561	0.878724	0.245281	0.282609	0.74529	-0.374371	0.137788	0.411269
GPR63	0.21652	0.640825	0.940994	0.432464	0.28556	0.747682	-0.69316	0.114629	0.369662
B4GALT6	0.0329811	0.787109	0.967678	0.131334	0.28642	0.748807	0.00328983	0.977955	0.993048
PMP22	0.0185092	0.774937	0.966904	0.0705754	0.287794	0.74981	-0.0366663	0.572383	0.805281
NDUFA6-DT	0.0676213	0.851318	0.978965	0.357516	0.288546	0.750484	-0.111138	0.745676	0.900872
STK33	0.167144	0.584749	0.92806	0.303041	0.28892	0.750484	-0.271309	0.37743	0.669689
ATP2C1	0.103035	0.130816	0.738546	0.0720964	0.290748	0.752388	-0.0422625	0.528637	0.77671
IRAK4	0.0069345	0.956428	0.9953	0.131375	0.29314	0.754251	0.0564803	0.676353	0.864024
MCAM	0.156514	0.239241	0.801998	0.143176	0.292746	0.754251	0.0931564	0.468246	0.737026
CINP	0.0175188	0.850211	0.978629	0.0986322	0.293818	0.754697	-0.0539277	0.583713	0.811678
ABCA11P	0.187416	0.632621	0.940393	0.390604	0.294542	0.754946	0.212393	0.606728	0.82376
CCT6P1	0.0224629	0.950178	0.993514	0.362529	0.295219	0.75543	-0.421385	0.224618	0.526179
USE1	0.0913854	0.690915	0.949566	0.235344	0.295506	0.755598	-0.0232084	0.920989	0.969258
LYRM1	0.112	0.341106	0.855719	0.121806	0.295923	0.755962	0.0215294	0.855394	0.947216
ARNT	0.12585	0.136058	0.742277	0.0878844	0.297335	0.757823	-0.0979427	0.249727	0.553343
PAQR8	0.167267	0.495049	0.903218	0.241583	0.298572	0.758457	-0.199111	0.430619	0.711001
SRPK1	0.0294091	0.660641	0.94402	0.0703887	0.299396	0.759252	-0.0829148	0.200371	0.496858
S100P	0.0328832	0.928107	0.988138	0.386443	0.299506	0.759325	-0.17373	0.630316	0.839142
ZC3H12A	0.036885	0.743533	0.960321	0.119677	0.301018	0.759706	0.00832025	0.940497	0.977569
FAM162A	0.0615687	0.593296	0.930269	0.122596	0.302655	0.760119	0.0421761	0.72279	0.889249
KIAA0513	0.0521543	0.759898	0.964736	0.170055	0.302181	0.760119	-0.192702	0.256918	0.561656
MGST2	0.0188882	0.886537	0.984673	0.140961	0.30434	0.760119	0.100726	0.471091	0.738682
SALL1	0.0121328	0.93715	0.991082	0.159338	0.303911	0.760119	-0.209962	0.173884	0.462123
SYT15	0.0890906	0.76058	0.964896	0.282544	0.303801	0.760119	-0.299937	0.273143	0.578446
SNHG14	0.0698486	0.231006	0.796881	0.0677222	0.304762	0.760213	-0.0665296	0.253958	0.558064
CBWD1	0.00764998	0.942336	0.992247	0.109246	0.304994	0.760434	0.00766119	0.942414	0.978811
WAC-AS1	0.101367	0.469324	0.894796	0.140781	0.310077	0.763282	0.13117	0.374748	0.66728
ZNF583	0.310233	0.425398	0.880536	0.357484	0.309902	0.763282	-0.16698	0.667179	0.859722
RARG	0.00375364	0.964338	0.996624	0.0886006	0.310287	0.763393	0.125916	0.135459	0.407092
FAS	0.00402643	0.975038	0.997484	0.130851	0.311824	0.7638	0.0266658	0.827988	0.93568
GOLGA2P10	0.17144	0.231805	0.798598	0.154204	0.311904	0.7638	0.160592	0.301187	0.60594
SLC16A13	0.078342	0.530381	0.912706	0.116835	0.312069	0.7638	-0.0145397	0.903433	0.963337
RIMBP3B	0.619559	0.353201	0.857991	0.538903	0.31429	0.766691	-0.683847	0.275658	0.580738
ANK2	0.45001	0.0897698	0.695905	0.225468	0.314654	0.766766	-0.243652	0.354483	0.649939
B3GNTL1	0.0891284	0.523278	0.90999	0.126635	0.315194	0.766766	0.00203847	0.988575	0.996728
FAM120B	0.0250006	0.783346	0.967072	0.0935843	0.316432	0.766766	0.0380246	0.682193	0.866177
FLVCR2	0.0172044	0.948632	0.993084	0.266228	0.316499	0.766766	-0.0466118	0.859312	0.9486
FUT8	0.0379783	0.689699	0.949566	0.095833	0.317599	0.766766	0.178706	0.0786115	0.301927
HNRNPA1P33	0.0240637	0.957481	0.995377	0.410449	0.317347	0.766766	0.176788	0.688064	0.870371
LRRC75A	0.0252284	0.803007	0.970497	0.104283	0.314566	0.766766	0.138087	0.226166	0.527344
NICN1	0.213828	0.150308	0.749278	0.135246	0.317998	0.766766	-0.269888	0.0731261	0.291279
RARRES1	0.0874452	0.704183	0.953709	0.218953	0.316153	0.766766	-0.231113	0.320689	0.622903
SOX15	0.847082	0.0942187	0.704752	0.454716	0.316567	0.766766	-0.830741	0.0743702	0.294037
CATSPER2	0.278047	0.466267	0.894459	0.34211	0.318182	0.766924	-0.484027	0.200563	0.496963
TMEM165	0.0920056	0.263405	0.813936	0.0808776	0.320931	0.769439	-0.0921038	0.275748	0.580738
PUS3	0.0393334	0.893234	0.984673	0.300758	0.322557	0.77197	0.0546175	0.844047	0.942455
TBC1D7	0.0252872	0.881381	0.984673	0.180997	0.323258	0.772554	-0.16887	0.312598	0.616323
GLCE	0.0948357	0.215723	0.783689	0.0861229	0.324501	0.77356	0.0594394	0.476038	0.742685
ADAMTSL4-AS1	0.21039	0.533788	0.913471	0.29902	0.325322	0.773693	-0.0805265	0.813086	0.930319
HEXB	0.0239219	0.690424	0.949566	0.06275	0.325556	0.773693	-0.0340784	0.562881	0.800135
ATP2C2-AS1	0.0412484	0.922873	0.987431	0.414764	0.326528	0.773873	-0.0465545	0.911212	0.965879
GPR75	0.0705065	0.858425	0.979914	0.393015	0.327007	0.773873	0.0926781	0.815382	0.930746
HIST1H2BC	0.0451047	0.913533	0.986575	0.393658	0.326927	0.773873	0.813434	0.0913273	0.326351
ZNF710-AS1	0.0784199	0.642287	0.940994	0.175241	0.328045	0.775159	-0.224666	0.221393	0.522144
ADCY9	0.0101328	0.913693	0.986575	0.100457	0.328207	0.775345	-0.156359	0.0823325	0.308658
NCK1-DT	0.288149	0.491992	0.903218	0.39519	0.328746	0.775701	-0.758288	0.0594037	0.258561
BBIP1	0.0277141	0.781807	0.966904	0.0995425	0.330018	0.775829	-0.178967	0.0748301	0.294453
SERPINB8	0.30093	0.294893	0.828969	0.231489	0.330176	0.775829	0.121229	0.692363	0.872185
HIVEP1	0.061168	0.570945	0.923942	0.109954	0.332616	0.777932	-0.174536	0.122692	0.384756
KIF13A	0.0754452	0.233742	0.801206	0.0637573	0.332882	0.777932	-0.0777814	0.235285	0.537825
BMPER	0.176476	0.490211	0.902612	0.232129	0.3341	0.777988	-0.408158	0.111358	0.363419
CDK5RAP3	0.0503821	0.393456	0.871795	0.0560829	0.334252	0.777988	-0.104311	0.075906	0.297092
CPT1B	0.0319779	0.684597	0.948653	0.0918439	0.333773	0.777988	0.00850615	0.91402	0.965928
SUCO	0.0627623	0.496041	0.903218	0.0901778	0.334228	0.777988	-0.0652274	0.478994	0.74478
XXYLT1	0.0607811	0.610581	0.935974	0.112954	0.334122	0.777988	-0.225364	0.0520488	0.241104
PLEKHG4	0.0601419	0.4468	0.888305	0.0872903	0.335464	0.779162	0.122717	0.0997274	0.342407
CLTCL1	0.156087	0.169838	0.758454	0.109266	0.336756	0.780697	-0.050234	0.666784	0.859659
DNAH17-AS1	0.281465	0.346662	0.857074	0.257549	0.336817	0.780697	-0.357447	0.233573	0.535677
GSTK1	0.0213313	0.751232	0.961734	0.0663317	0.338558	0.782256	0.060695	0.36821	0.661461
DNAH1	0.0215829	0.928189	0.988138	0.220706	0.338788	0.782468	-0.0856138	0.717903	0.886603
IDNK	0.0732035	0.792993	0.968618	0.265916	0.339831	0.782604	0.0442071	0.879978	0.954731
PPIH	0.16487	0.228376	0.795796	0.126829	0.339705	0.782604	-0.0308291	0.830283	0.936477
ARHGEF11	0.0235274	0.708451	0.95547	0.0614574	0.341258	0.78283	-0.108143	0.0900878	0.323762
BCDIN3D	0.171134	0.377863	0.867147	0.180984	0.340877	0.78283	-0.368601	0.0591637	0.258229
CPSF3	0.0198226	0.769998	0.966114	0.0635522	0.343785	0.78283	-0.0578686	0.395161	0.684562
GTF2IRD2B	0.0325742	0.821227	0.974906	0.13332	0.344543	0.78283	-0.267343	0.0606835	0.261682
PCYOX1	0.10125	0.0683292	0.659684	0.0613994	0.342563	0.78283	-0.0256506	0.63628	0.841954
STAT3	0.0429548	0.390221	0.871167	0.0520123	0.341	0.78283	0.0103522	0.838617	0.940167
COX6C	0.0633233	0.349799	0.857074	0.0677764	0.345072	0.783238	0.0772869	0.264516	0.570117
KBTBD6	0.152707	0.28689	0.826163	0.124783	0.345925	0.783425	-0.179392	0.235532	0.537825
LMNTD2	0.117847	0.463036	0.893127	0.150001	0.346296	0.783611	0.136005	0.445091	0.721516
SMG1P1	0.0931127	0.73355	0.959924	0.262162	0.34649	0.783758	0.341547	0.157345	0.439088
ABHD17B	0.0567418	0.641868	0.940994	0.121779	0.347364	0.784286	-0.0780231	0.501513	0.760603
NCALD	0.230137	0.250453	0.807102	0.165307	0.347345	0.784286	-0.349665	0.0901314	0.323762
ELF3-AS1	0.137455	0.402972	0.876486	0.147204	0.347768	0.784316	-0.159902	0.346904	0.643905
ACACA	0.0410757	0.412563	0.879446	0.0526398	0.34822	0.784358	-0.0506023	0.314005	0.617889
CCDC32	0.0539454	0.795697	0.969017	0.183672	0.348327	0.784358	-0.1101	0.601291	0.8209
GNG11	0.0522973	0.600594	0.931981	0.0958626	0.348413	0.784358	-0.141768	0.142562	0.419201
PIAS3	0.0184951	0.800409	0.969971	0.0701679	0.348374	0.784358	-0.0888811	0.196305	0.491451
XRN1	0.0545237	0.539071	0.914229	0.0859394	0.348623	0.784358	-0.0826987	0.343287	0.640985
EP300	0.0548381	0.345698	0.856892	0.0568282	0.348821	0.78437	-0.0410995	0.496348	0.757005
POGLUT3	0.0532515	0.599868	0.931981	0.0981163	0.350128	0.785532	0.216464	0.0533288	0.244113
YEATS4	0.00149148	0.989941	0.999868	0.113125	0.350164	0.785532	0.00103549	0.99234	0.997344
AP5Z1	0.04123	0.635306	0.940393	0.0873804	0.351247	0.786191	0.04234	0.634642	0.841147
KIDINS220	0.0851126	0.231859	0.798598	0.0734103	0.351445	0.786191	-0.0617306	0.363634	0.657968
DNAH7	0.147929	0.719054	0.956238	0.358913	0.352227	0.787014	-0.384238	0.34938	0.645778
ZNF286A	0.0279516	0.735464	0.960108	0.0781875	0.352532	0.787014	0.0189655	0.826847	0.935043
ZNF800	0.0487535	0.705029	0.953987	0.119798	0.352681	0.787014	0.0384911	0.756943	0.905932
DTX3	0.003154	0.970626	0.996624	0.0837835	0.354583	0.787036	0.0289049	0.737302	0.896933
FAM168A	0.0237188	0.720386	0.956565	0.0633004	0.354575	0.787036	-0.0409666	0.52234	0.77181
HIVEP2	0.067993	0.505991	0.906266	0.0958394	0.354433	0.787036	-0.0222462	0.831452	0.937185
IFT80	0.1221	0.20511	0.777069	0.0854083	0.356913	0.787036	-0.0998267	0.276375	0.581223
MAGI1	0.00615007	0.97353	0.996897	0.158976	0.356324	0.787036	-0.193445	0.253636	0.557873
MFSD2A	0.421635	0.189024	0.768073	0.257318	0.356357	0.787036	-0.161322	0.609399	0.825897
NAA40	0.00260525	0.972296	0.996624	0.0728318	0.354348	0.787036	-0.0418312	0.576866	0.807648
NDUFV3	0.0473244	0.635018	0.940393	0.101101	0.357072	0.787036	-0.0839262	0.402393	0.690729
NOXA1	0.0564428	0.802424	0.970497	0.196683	0.353303	0.787036	0.0419752	0.861866	0.949444
NUDT8	0.260295	0.156034	0.751784	0.152748	0.356701	0.787036	-0.335268	0.0766376	0.298071
RBM12	0.0226538	0.699726	0.953132	0.0636639	0.354519	0.787036	0.0883151	0.14828	0.427614
RPL35A	0.0410548	0.431428	0.882104	0.058428	0.353848	0.787036	0.0892574	0.105971	0.354213
SGSH	0.137698	0.183883	0.763959	0.0825983	0.356833	0.787036	-0.100187	0.326515	0.627831
SRSF10	0.0369311	0.503583	0.906259	0.0565048	0.356199	0.787036	-0.0663266	0.233075	0.535285
TBC1D3L	0.0695308	0.540869	0.914475	0.103623	0.354101	0.787036	-0.115604	0.277268	0.582149
USP27X	0.129918	0.541417	0.914585	0.180946	0.354123	0.787036	-0.0574664	0.785064	0.918835
MTDH	0.011234	0.826848	0.975515	0.0508623	0.360522	0.78867	-0.0213842	0.681036	0.86567
TMEM161A	0.0623611	0.488115	0.902228	0.0830087	0.360886	0.78867	-0.0692345	0.419217	0.701836
DDX31	0.0578507	0.558818	0.920727	0.0935278	0.361334	0.788839	0.0195862	0.845444	0.943007
DOP1A	0.12776	0.435156	0.884051	0.142914	0.361176	0.788839	-0.200687	0.204714	0.502024
HLA-DMA	0.00514755	0.991236	0.999868	0.402992	0.361587	0.788873	-0.0106789	0.981219	0.994574
SFRP5	0.256286	0.517455	0.909964	0.343423	0.362552	0.789632	0.428369	0.319931	0.622759
ACAP3	0.0216135	0.79083	0.967912	0.0753019	0.36371	0.79013	0.133606	0.0870349	0.317705
FUT10	0.174907	0.342765	0.855742	0.155628	0.364621	0.790704	-0.162819	0.38665	0.677349
CD47	0.0330141	0.657512	0.943747	0.0708148	0.36533	0.791194	0.0926465	0.219913	0.521015
KIAA1614	0.280434	0.369518	0.863977	0.264586	0.365373	0.791194	-0.563064	0.0690844	0.281348
PEX13	0.124032	0.173504	0.762803	0.0815047	0.365674	0.791465	-0.0735557	0.409999	0.696208
GSEC	0.128033	0.647269	0.942094	0.230092	0.366971	0.792119	-0.376157	0.156397	0.437983
AMFR	0.0217145	0.724359	0.957151	0.0593758	0.367188	0.792395	0.00676665	0.912134	0.965879
GXYLT1	0.0740081	0.476445	0.898263	0.0989002	0.368152	0.792502	-0.178545	0.0789128	0.302414
HIST1H2BE	0.24753	0.56091	0.921154	0.350667	0.368304	0.792502	-0.203638	0.628223	0.837832
ZNF324	0.00351591	0.983187	0.999204	0.14703	0.368395	0.792502	0.00793847	0.961177	0.987029
HCG11	0.0326884	0.79679	0.969017	0.113746	0.368523	0.792561	-0.00611777	0.962473	0.987612
CHD6	0.0270716	0.69125	0.949566	0.0677367	0.369322	0.79302	-0.00234981	0.971067	0.990133
TMX2	0.0553229	0.384862	0.867588	0.0570931	0.370817	0.794161	-0.0452709	0.48104	0.745776
DIPK2A	0.0636467	0.577274	0.925208	0.103318	0.370943	0.794233	0.0157474	0.892065	0.959074
ZNF614	0.161486	0.391709	0.871505	0.161611	0.374083	0.795989	-0.0810218	0.682332	0.866273
ATP9B	0.23786	0.0269598	0.595538	0.0862348	0.3744	0.796236	-0.0840824	0.45469	0.727914
SEC24B-AS1	0.0033375	0.993905	0.999868	0.389342	0.374826	0.796499	0.354412	0.439522	0.718447
2023-03-07	0.0641598	0.373386	0.865133	0.0646169	0.375428	0.796516	-0.0182262	0.800382	0.925241
MBD4	0.0335736	0.738653	0.960321	0.0860472	0.375739	0.796516	-0.0944943	0.357514	0.652889
SNHG26	0.0863464	0.541571	0.914615	0.12646	0.375325	0.796516	0.134547	0.378355	0.670268
CHFR	0.0257641	0.762573	0.96524	0.0795309	0.377167	0.797844	-0.0430434	0.616639	0.83056
DZIP1	0.0819826	0.387684	0.869733	0.0856813	0.377609	0.798159	-0.13053	0.11291	0.366557
NIPAL2	0.156759	0.523075	0.909964	0.193542	0.378174	0.798471	-0.109075	0.661138	0.85582
ARHGAP21	0.0842419	0.129899	0.738066	0.0525982	0.378802	0.798744	0.0602948	0.281287	0.586188
SPRN	0.0644709	0.737782	0.960321	0.159508	0.379626	0.798797	-0.0869066	0.654184	0.851548
FAN1	0.0575407	0.41643	0.879446	0.0664478	0.382157	0.800776	-0.0955469	0.174202	0.462514
GPR153	0.059147	0.761985	0.96524	0.168506	0.384527	0.800776	0.168773	0.389824	0.680184
MAMDC4	0.0102125	0.934055	0.990047	0.113062	0.383072	0.800776	-0.000765648	0.994946	0.998082
MYLK-AS1	0.172858	0.640076	0.940994	0.306039	0.384429	0.800776	-0.423849	0.24142	0.544188
SWT1	0.181705	0.594357	0.93042	0.277739	0.38221	0.800776	0.0564707	0.872596	0.952498
THBS1	0.060566	0.43262	0.883136	0.0722251	0.383563	0.800776	0.0139745	0.855782	0.947216
TTC21A	0.0167953	0.95814	0.995377	0.275803	0.383234	0.800776	-0.0516787	0.868435	0.951984
ZNF304	0.00699721	0.973969	0.997204	0.182307	0.384752	0.800776	0.108159	0.595017	0.817185
P4HA2-AS1	0.328139	0.466453	0.894459	0.398539	0.386065	0.801543	-0.428541	0.331891	0.631487
CHMP1B-AS1	0.0267899	0.92181	0.987431	0.229742	0.386942	0.802271	0.114664	0.67366	0.863105
SAR1A	0.0498044	0.459952	0.892191	0.0595577	0.389105	0.803257	-0.0220829	0.74633	0.901341
CATSPER2P1	0.29888	0.546831	0.916401	0.375166	0.389418	0.803291	-0.324366	0.508003	0.764119
C15orf48	0.113746	0.730968	0.958948	0.266561	0.389947	0.803523	0.431	0.190152	0.482323
GTF2H2C	0.0157447	0.873403	0.982896	0.0752242	0.390373	0.803789	0.127409	0.187026	0.478908
CFAP46	0.302675	0.454945	0.891896	0.29022	0.392171	0.804556	-0.108832	0.794631	0.923853
RCN1	0.0469662	0.36768	0.863436	0.0477968	0.392695	0.804902	0.0834127	0.116538	0.374125
ATP5PD	0.0266671	0.671631	0.946204	0.0558297	0.394677	0.80606	-0.0115558	0.849659	0.945197
PRKAR2A-AS1	0.112535	0.776724	0.966904	0.286765	0.394818	0.80606	-0.134746	0.721871	0.888669
ZNF652	0.0317374	0.777226	0.966904	0.0942136	0.394427	0.80606	-0.0571644	0.614514	0.829756
DERL1	0.0141764	0.832055	0.977031	0.0542128	0.395394	0.806428	-0.0277028	0.681755	0.865974
BCL2L15	0.047349	0.919949	0.987431	0.381909	0.39566	0.806577	-0.571141	0.200663	0.497001
ZNF761	0.19851	0.206097	0.777464	0.12703	0.396105	0.806638	-0.130269	0.4444	0.721279
BDH2	0.0125412	0.955475	0.995152	0.186713	0.396947	0.806815	0.0979296	0.672402	0.862371
LZTR1	0.0546354	0.520338	0.909964	0.0686221	0.397194	0.806815	0.0668352	0.414005	0.698546
RPRD2	0.142996	0.0762712	0.682506	0.0650273	0.397093	0.806815	-0.00445684	0.954695	0.983778
UTRN	0.110459	0.0947363	0.704752	0.0615621	0.39711	0.806815	-0.0378892	0.567157	0.802679
DST	0.0689945	0.17005	0.758454	0.0556272	0.39806	0.807616	0.0159306	0.759165	0.906983
CUTC	0.0286586	0.777375	0.966904	0.0849595	0.398832	0.808173	-0.0687111	0.482545	0.74713
CGGBP1	0.0487757	0.424498	0.880536	0.0569022	0.400323	0.808663	-0.088314	0.130489	0.398102
HOXA11-AS	0.605317	0.244393	0.804556	0.361132	0.400772	0.808708	-0.825989	0.101007	0.345282
AKAP13	0.0592952	0.312647	0.837925	0.0510683	0.401073	0.808878	-0.0883836	0.172977	0.460977
PHKG2	0.0412422	0.683693	0.948386	0.0817646	0.401097	0.808878	-0.0546189	0.58348	0.811627
IKBKG	0.156696	0.0474825	0.638323	0.0657845	0.403684	0.810807	-0.130782	0.0844326	0.312592
SPSB2	0.0692655	0.584582	0.928014	0.10522	0.403606	0.810807	-0.165119	0.219994	0.52111
KPNA5	0.239852	0.326786	0.846916	0.19465	0.405893	0.811793	-0.449617	0.0716228	0.288235
AMIGO1	0.0513252	0.834764	0.977078	0.188185	0.406957	0.812592	-0.149828	0.536539	0.781795
PIEZO1	0.0258062	0.61667	0.936682	0.0473339	0.407161	0.812641	0.0509627	0.341201	0.639363
DMAP1	0.0568953	0.578145	0.925662	0.0833066	0.407316	0.812691	-0.0501642	0.636198	0.841928
FKTN	0.043244	0.653854	0.943747	0.0866622	0.411711	0.815034	-0.00331976	0.969072	0.989792
MUS81	0.0133915	0.892064	0.984673	0.0790036	0.411961	0.815174	0.0966976	0.310848	0.615177
PTOV1-AS2	0.149838	0.427023	0.881135	0.15141	0.411984	0.815174	0.116698	0.587544	0.813558
AZI2	0.0443728	0.655562	0.943747	0.0827384	0.412104	0.815293	-0.0981483	0.313534	0.617432
IKZF2	0.069548	0.885837	0.984673	0.361857	0.413592	0.816465	0.173148	0.737109	0.896933
POLR2J4	0.169785	0.570349	0.923641	0.251669	0.413394	0.816465	0.174368	0.598754	0.819087
ARHGAP18	0.0499864	0.542699	0.914892	0.070801	0.413873	0.816644	-0.153282	0.0830026	0.310008
FAM160B2	0.00589832	0.926511	0.988033	0.0512686	0.417679	0.817833	-0.0881891	0.167243	0.453089
FKRP	0.0173683	0.829666	0.976563	0.0668112	0.415756	0.817833	0.10865	0.21837	0.519533
RWDD2A	0.130331	0.5874	0.928344	0.186455	0.417416	0.817833	-0.293853	0.20528	0.502642
SLC12A5	0.512511	0.0757533	0.682506	0.206881	0.416101	0.817833	-0.266175	0.397452	0.686323
SLC31A1	0.0342018	0.636192	0.940407	0.0639886	0.417632	0.817833	0.0132761	0.85228	0.946209
UMAD1	0.031486	0.844529	0.978268	0.118888	0.416264	0.817833	0.0223891	0.89433	0.960139
CENPQ	0.0707391	0.702588	0.953132	0.144593	0.418706	0.81807	-0.193984	0.301271	0.60594
PCNT	0.0736361	0.331793	0.85089	0.061869	0.418626	0.81807	-0.0433784	0.544829	0.787272
ORC3	0.0335486	0.716624	0.956119	0.0784802	0.418935	0.818192	-0.0955284	0.324033	0.625949
MAP4K5	0.0548709	0.498964	0.904126	0.0676067	0.419294	0.818337	-0.0381871	0.639949	0.844666
NEDD8	0.00596338	0.931459	0.988904	0.0552651	0.420171	0.818361	0.111424	0.111012	0.362829
LINC00920	0.182702	0.635569	0.940393	0.307909	0.421298	0.818869	-0.284888	0.458123	0.729878
ATPSCKMT	0.014104	0.924188	0.987832	0.109832	0.422701	0.818996	0.189982	0.228773	0.530398
CCNG2	0.0399314	0.765252	0.965541	0.105462	0.421968	0.818996	-0.0441163	0.758894	0.906912
INHA	0.201874	0.549182	0.91727	0.283336	0.42212	0.818996	-0.449726	0.158216	0.440499
ZNF483	0.208052	0.179852	0.762832	0.117453	0.421799	0.818996	-0.272925	0.0889922	0.322027
TRAPPC2B	0.281735	0.242146	0.803013	0.177987	0.423335	0.81911	-0.0994913	0.678823	0.864816
UVSSA	0.0675743	0.570347	0.923641	0.0953343	0.423175	0.81911	-0.163738	0.118946	0.378626
MBD6	0.00310084	0.967977	0.996624	0.0618952	0.424481	0.820352	-0.0838729	0.275205	0.580295
GALNS	0.00629346	0.931655	0.98901	0.0598553	0.424577	0.820352	0.0825377	0.283479	0.587861
MIR222HG	0.374223	0.225383	0.794098	0.248101	0.424863	0.820352	-0.148488	0.650669	0.850177
SUCLG2-AS1	0.0582002	0.731288	0.959088	0.131517	0.424923	0.820352	0.116847	0.511005	0.765491
NAA16	0.0367493	0.72823	0.958384	0.0860887	0.425788	0.8207	-0.193314	0.0673827	0.277769
TIMM23	0.000976983	0.989404	0.999868	0.0592598	0.42756	0.821242	-0.0871099	0.238742	0.540802
ZFAND4	0.209278	0.288994	0.827833	0.149398	0.427761	0.821269	0.0499425	0.812964	0.930319
JOSD1	0.00310838	0.967068	0.996624	0.0624818	0.428334	0.82148	-0.00376508	0.959865	0.986578
MFSD14B	0.00888733	0.890764	0.984673	0.0538271	0.429029	0.821739	-0.0889958	0.183915	0.47554
TBC1D5	0.0567468	0.414214	0.879446	0.0557364	0.430251	0.822113	-0.0950538	0.102739	0.347963
APOLD1	0.0619881	0.855169	0.979831	0.261408	0.430819	0.822174	0.419212	0.248609	0.552385
ZNF155	0.108705	0.707395	0.955332	0.218432	0.431376	0.822636	-0.165001	0.527582	0.775837
EOGT	0.0591294	0.668829	0.945429	0.1075	0.43351	0.824425	-0.0431014	0.770273	0.913234
KLHL15	0.0139015	0.894198	0.984854	0.0840407	0.432947	0.824425	0.00374779	0.971449	0.990373
YIPF1	0.138721	0.352622	0.857991	0.115156	0.433958	0.824425	-0.148689	0.345825	0.643246
ZNF619	0.0482956	0.808402	0.971077	0.159796	0.433728	0.824425	-0.0941436	0.642017	0.84537
CWC25	0.163775	0.0602906	0.65843	0.0702647	0.434124	0.824621	-0.00798782	0.926712	0.971435
CHM	0.0919674	0.363272	0.862196	0.0789643	0.434687	0.82499	-0.0925476	0.342842	0.640595
C3orf62	0.00627093	0.981757	0.998899	0.207659	0.436192	0.825669	0.104334	0.715553	0.885314
TMEM181	0.0614819	0.41656	0.879446	0.0605385	0.436702	0.825669	-0.015044	0.844267	0.942455
GPR155	0.0230785	0.93813	0.991225	0.233655	0.437909	0.82654	0.014108	0.963316	0.988103
SLC44A3	0.0222982	0.959403	0.995436	0.306865	0.437878	0.82654	-0.444843	0.281136	0.585963
NUDT7	0.121103	0.633339	0.940393	0.185751	0.43816	0.826719	-0.251198	0.319729	0.622759
TTC39A	0.106161	0.745666	0.960321	0.24053	0.438605	0.826935	-0.186312	0.553263	0.792615
C6orf99	0.465212	0.366935	0.863406	0.341491	0.440116	0.827147	-0.715606	0.154422	0.435052
LRIG3	0.186349	0.188568	0.767854	0.107643	0.439919	0.827147	-0.0785489	0.566204	0.801915
SMIM11A	0.189808	0.722717	0.956946	0.347413	0.441165	0.828002	-0.678452	0.155612	0.4371
TTLL4	0.114665	0.221779	0.791141	0.0722881	0.442565	0.828718	0.0707049	0.475624	0.742367
GATC	0.0104439	0.891741	0.984673	0.0619282	0.442859	0.828769	-0.109503	0.141418	0.41684
SLC35F2	0.0285839	0.737483	0.960321	0.0681752	0.443477	0.829237	0.113	0.202922	0.500002
HNRNPH1	0.0342411	0.519391	0.909964	0.0456547	0.444265	0.82959	-0.101887	0.0522654	0.241694
PHF1	0.0754612	0.469537	0.894796	0.0813591	0.444133	0.82959	0.0655109	0.539442	0.784037
SEMA6C	0.244938	0.193573	0.771867	0.13269	0.444717	0.829721	-0.284055	0.13719	0.410308
MICU3	0.0790768	0.692883	0.950223	0.139303	0.444981	0.82985	0.0898511	0.665001	0.858257
RIMS4	0.214106	0.401054	0.875433	0.187766	0.445492	0.830366	-0.367557	0.156458	0.437983
ACOT13	0.10002	0.323731	0.846325	0.0775014	0.44575	0.830602	-0.171702	0.0888496	0.321831
NRIP1	0.0710977	0.211896	0.779981	0.0454198	0.446149	0.830656	-0.027021	0.631963	0.840014
COX7A2	0.0471651	0.537318	0.913539	0.0573884	0.446673	0.830911	-0.0719689	0.353736	0.649291
LINC01529	0.405421	0.189233	0.768073	0.210554	0.446854	0.830911	-0.40609	0.165993	0.451284
COQ3	0.326707	0.133925	0.741806	0.148033	0.448323	0.832205	-0.304095	0.180724	0.471335
RREB1	0.0252924	0.779996	0.966904	0.0676418	0.448558	0.832404	0.0616978	0.498724	0.75858
ABCB10	0.0505882	0.570557	0.923793	0.0684388	0.450169	0.832788	0.0566352	0.50033	0.759743
ATP11A	0.0193488	0.802718	0.970497	0.0585901	0.449311	0.832788	-0.0893694	0.267364	0.572942
ATP6V1G1	0.0622944	0.474572	0.898185	0.0682602	0.451323	0.832788	0.062928	0.477473	0.743955
FAM228B	0.481188	0.299683	0.831686	0.321446	0.450872	0.832788	-0.0326308	0.943323	0.979019
PIGQ	0.140056	0.0653263	0.659684	0.0568092	0.450538	0.832788	-0.128037	0.0901489	0.323762
PPP3CB	0.119251	0.168542	0.757247	0.0692014	0.450447	0.832788	-0.140772	0.10626	0.354998
SEC61A1	0.0108344	0.836722	0.977168	0.0431636	0.450756	0.832788	0.0224568	0.669061	0.860467
SNRNP35	0.0828701	0.568644	0.923525	0.110651	0.450608	0.832788	-0.0621983	0.651972	0.85084
TMEM129	0.0930143	0.289331	0.827882	0.0668621	0.451131	0.832788	-0.114048	0.177846	0.467429
HACD1	0.0262659	0.836211	0.977078	0.0963997	0.453846	0.833941	0.0755152	0.552363	0.792236
ZNF418	0.216288	0.524924	0.910973	0.244324	0.454095	0.834223	-0.562662	0.103357	0.349092
ADAM10	0.0490702	0.326127	0.846916	0.0460976	0.454521	0.834324	-0.0758522	0.139006	0.412814
FBXL15	0.0733849	0.634926	0.940393	0.112277	0.455193	0.83454	-0.191681	0.215921	0.51624
ATL1	0.281826	0.456074	0.891896	0.256586	0.45553	0.834707	-0.291261	0.428013	0.708878
COCH	0.162004	0.0768596	0.682506	0.0659438	0.456243	0.835179	-0.15418	0.0855278	0.315355
TRABD	0.0431825	0.520274	0.909964	0.0494902	0.456272	0.835179	-0.0685195	0.319337	0.622634
SLC25A36	0.107547	0.157122	0.753181	0.0606713	0.457245	0.83552	0.110614	0.16536	0.450329
RBSN	0.0175025	0.825888	0.975381	0.0597618	0.457788	0.835706	0.0110381	0.891288	0.958467
LINC00887	0.140029	0.738625	0.960321	0.270643	0.459428	0.836228	-0.422985	0.294836	0.59881
TMEM43	0.0402548	0.520655	0.909964	0.0481185	0.459141	0.836228	0.117455	0.0631113	0.26717
FBF1	0.0902687	0.305124	0.833714	0.0646517	0.460206	0.836716	-0.040627	0.613625	0.829137
ABRAXAS2	0.102404	0.374402	0.866256	0.0819858	0.46179	0.837741	-0.100043	0.385567	0.676251
GUCA1B	0.0882197	0.852676	0.979452	0.337535	0.461863	0.837741	-0.16149	0.722396	0.889072
TMEM145	0.0417916	0.783562	0.967072	0.103759	0.462194	0.837741	-0.228459	0.136849	0.409731
BROX	0.0848942	0.285635	0.826003	0.0612613	0.463523	0.837924	-0.0765058	0.337494	0.636048
EEF2K	0.0346287	0.636124	0.940407	0.0541614	0.46248	0.837924	0.140274	0.0592185	0.258229
ENTPD5	0.0349441	0.739769	0.960321	0.0772792	0.463356	0.837924	-0.0688616	0.497349	0.758019
GBP1	0.108356	0.809649	0.971605	0.328614	0.463689	0.837924	0.574031	0.20899	0.507804
LYSMD1	0.0939918	0.646311	0.942094	0.139237	0.463582	0.837924	-0.253837	0.195119	0.489929
PCDHA3	0.63984	0.130045	0.738068	0.263629	0.463828	0.837924	-0.617551	0.127071	0.392071
TMEM60	0.0426715	0.795518	0.969017	0.121459	0.463497	0.837924	-0.225758	0.176728	0.466478
GUSB	0.0210935	0.788211	0.967678	0.0569955	0.465878	0.838142	-0.0426377	0.589878	0.814264
LINC00662	0.00170076	0.987735	0.999732	0.0881852	0.466036	0.83818	-0.0552761	0.629037	0.838416
CSKMT	0.120389	0.562455	0.921687	0.143375	0.46616	0.838183	-0.0130404	0.952814	0.982909
SEMA3F-AS1	0.513739	0.293673	0.828075	0.281375	0.466775	0.838955	0.164242	0.752037	0.903939
TCTN1	0.131955	0.14333	0.745215	0.073877	0.467821	0.83972	-0.0623512	0.487717	0.751162
CNN3	0.0199377	0.77886	0.966904	0.0470175	0.467993	0.839917	-0.0888095	0.210618	0.509488
DDHD1	0.00555643	0.948096	0.992932	0.0642424	0.468858	0.840433	-0.0393668	0.641614	0.845331
ZFP3	0.675493	0.0789511	0.687086	0.23978	0.468817	0.840433	-0.591533	0.112076	0.3649
TAF8	0.069599	0.566835	0.923117	0.0825148	0.469204	0.84053	-0.134968	0.246663	0.549971
CRAMP1	0.0133314	0.853958	0.979499	0.0608649	0.470084	0.841014	0.0765489	0.316797	0.620681
FAM174B	0.143787	0.582496	0.926942	0.178925	0.470184	0.841014	0.0456215	0.867866	0.951857
AASDH	0.0310321	0.8376	0.977175	0.117208	0.47354	0.841421	-0.180268	0.240305	0.542852
ADAM11	0.189054	0.284225	0.82556	0.1364	0.471459	0.841421	-0.314367	0.081858	0.307427
ATP5MF-PTCD1	0.179084	0.261157	0.811746	0.109761	0.473674	0.841421	-0.259946	0.087056	0.317705
EZH1	0.0541942	0.51913	0.909964	0.0606196	0.471751	0.841421	-0.138788	0.0938283	0.331963
GP1BA	0.217452	0.275223	0.82093	0.13401	0.472097	0.841421	-0.331603	0.0833947	0.310616
SDHAF3	0.0952125	0.534706	0.913471	0.105981	0.472874	0.841421	0.0301521	0.848753	0.944654
SNUPN	0.0380951	0.708847	0.95547	0.0724769	0.473258	0.841421	0.0190232	0.848427	0.944604
EFNA1	0.155684	0.378845	0.867147	0.121457	0.473994	0.841648	-0.213575	0.211928	0.510843
NFIL3	0.0807637	0.509626	0.907605	0.0806289	0.474193	0.841706	0.0974634	0.431686	0.711584
INPP4B	0.0542611	0.621513	0.937749	0.0829994	0.474754	0.841922	-0.185367	0.0932124	0.33074
TAF6L	0.000802157	0.994263	0.999868	0.0808938	0.475701	0.841922	0.0287404	0.798045	0.924954
TTC31	0.141446	0.107765	0.716601	0.0562893	0.474969	0.841922	-0.132818	0.118676	0.377944
ECHDC1	0.0861158	0.355885	0.858586	0.0631788	0.476536	0.84194	0.0693495	0.465223	0.73535
LIAS	0.0954067	0.521477	0.909964	0.114028	0.477096	0.842137	-0.219995	0.153383	0.434078
SLC66A1L	0.27274	0.556889	0.920036	0.305368	0.478143	0.842744	0.211184	0.68017	0.865393
TTC17	0.161719	0.0260773	0.594617	0.0509855	0.478922	0.842877	-0.119394	0.100171	0.34334
LMBRD1	0.0705173	0.618223	0.936682	0.0958075	0.479305	0.843256	-0.0983709	0.495309	0.756185
MAP7D2	0.0851003	0.41255	0.879446	0.0717836	0.479207	0.843256	-0.00805469	0.937343	0.976152
PIK3C2B	0.0201101	0.816766	0.974106	0.0644999	0.479393	0.843269	0.0943824	0.2693	0.574457
SMG5	0.00377408	0.945874	0.992507	0.0449586	0.48007	0.843692	-0.013432	0.810435	0.928801
CDC16	0.0672771	0.370533	0.864145	0.0530964	0.481041	0.843926	-0.0654074	0.40492	0.692267
ZNF432	0.114677	0.66385	0.944679	0.182144	0.480867	0.843926	-0.311661	0.228701	0.530398
SPPL2A	0.0923971	0.140284	0.745215	0.0475219	0.481497	0.844015	-0.0503422	0.40993	0.696208
TRIM34	0.105907	0.561144	0.921381	0.125742	0.482617	0.84433	-0.244114	0.178771	0.469037
DLGAP4	0.0461677	0.465367	0.894003	0.0452891	0.484491	0.845426	-0.0837722	0.208001	0.506785
UBL7	0.00158867	0.988193	0.999732	0.0772389	0.48429	0.845426	-0.0170026	0.870033	0.952134
GPR89A	0.00308458	0.981133	0.998899	0.0916734	0.486081	0.845995	-0.161284	0.236795	0.538524
MICALL2	0.0121397	0.874106	0.98304	0.0529922	0.486056	0.845995	-0.104605	0.185447	0.477316
NFATC1	0.0354419	0.821631	0.97493	0.106384	0.48815	0.846451	0.0285582	0.856636	0.947282
SFXN5	0.0487979	0.65374	0.943747	0.0717306	0.488266	0.846451	0.13342	0.22305	0.524134
RAB18	0.0686998	0.407473	0.878724	0.0580491	0.488981	0.846865	-0.0977823	0.201978	0.498653
SMIM20	0.131535	0.401309	0.875433	0.107668	0.489009	0.846865	-0.165262	0.299229	0.604259
AFF4	0.0274641	0.604008	0.933295	0.0396641	0.490227	0.846997	-0.0849193	0.128109	0.393082
AREL1	0.0338164	0.624719	0.938992	0.0496379	0.490872	0.846997	0.041226	0.542863	0.7866
FAM106A	0.766769	0.0886814	0.695905	0.247766	0.490758	0.846997	-0.0960839	0.844812	0.942668
GIPR	0.122687	0.669532	0.945429	0.186727	0.491456	0.846997	-0.436569	0.0724224	0.290032
KIF25-AS1	0.14492	0.702826	0.95315	0.253751	0.491193	0.846997	0.198925	0.61454	0.829756
LOXL4	0.00923328	0.974643	0.997407	0.200155	0.489487	0.846997	0.0929222	0.772374	0.913824
PI4KAP2	0.0169033	0.866346	0.981296	0.0696083	0.492058	0.846997	-0.0638689	0.519058	0.770149
RANGRF	0.0774786	0.493888	0.903218	0.0795815	0.491742	0.846997	-0.213941	0.0621459	0.265228
ZNF420	0.108724	0.694268	0.951143	0.180676	0.490014	0.846997	0.148598	0.609032	0.825564
NAPG	0.146959	0.239382	0.801998	0.0825682	0.492252	0.84717	-0.165581	0.179357	0.469552
GABRQ	0.427951	0.371571	0.864145	0.276626	0.492964	0.847573	-0.78771	0.0842663	0.312317
ZNF75D	0.0217261	0.87069	0.981887	0.101933	0.493305	0.847776	-0.0666611	0.601023	0.8207
ZBTB18	0.100987	0.284708	0.825886	0.0652199	0.496552	0.850014	0.060902	0.538148	0.783049
ASPM	0.038405	0.4597	0.892191	0.0463388	0.498057	0.850545	-0.101349	0.0518573	0.240628
OSBPL1A	0.00495105	0.97209	0.996624	0.0889974	0.498324	0.850573	0.229469	0.119614	0.379771
STAG2	0.0936694	0.10066	0.710967	0.0392812	0.498789	0.850657	-0.093283	0.105698	0.353475
MLXIPL	0.0143998	0.89709	0.984945	0.0760546	0.499214	0.850789	-0.150928	0.15562	0.4371
SP140L	0.129304	0.525436	0.911273	0.136988	0.500097	0.851574	-0.0211624	0.919744	0.968682
CAPN7	0.0618894	0.468456	0.894796	0.0561407	0.500292	0.851643	-0.117093	0.175731	0.464849
ITGB2	0.175423	0.462586	0.893127	0.152082	0.50068	0.851825	0.197051	0.431199	0.711352
SLC25A17	0.0976939	0.399028	0.875433	0.0795235	0.500815	0.851832	-0.045252	0.696209	0.874795
MIOS	0.148524	0.157753	0.753264	0.0698309	0.501592	0.851977	-0.121609	0.209779	0.508468
ESS2	0.059811	0.660988	0.94402	0.0901408	0.501914	0.852202	0.0511702	0.715143	0.884968
CD226	0.00375539	0.993797	0.999868	0.306648	0.503186	0.853506	0.0595894	0.91687	0.967553
ACOT11	0.0812371	0.802	0.970497	0.216278	0.504743	0.853708	-0.209111	0.516206	0.768357
FBLN2	0.323098	0.199816	0.775794	0.150368	0.504566	0.853708	0.325739	0.293617	0.597752
HOXB13	0.0493308	0.8092	0.971457	0.133954	0.505198	0.853708	-0.102597	0.628281	0.837832
NDUFA4	0.0899112	0.164342	0.756359	0.0456606	0.50515	0.853708	-0.0610118	0.35116	0.647625
ZNF75A	0.152755	0.184979	0.764635	0.0751456	0.503955	0.853708	-0.165542	0.151795	0.432376
COLGALT1	0.00185434	0.971285	0.996624	0.0370252	0.50638	0.854	0.0248848	0.625233	0.835968
HSPB11	0.0746783	0.59087	0.930102	0.0938926	0.506574	0.854	-0.232635	0.107841	0.357646
MRPL32	0.112848	0.303044	0.833552	0.0718594	0.506749	0.854	-0.126929	0.20293	0.500002
ORMDL1	0.0574632	0.539915	0.914475	0.0669149	0.506998	0.854	0.065045	0.497954	0.758368
SLC44A2	0.160647	0.162217	0.756039	0.0780828	0.507338	0.854	-0.0988602	0.383445	0.674263
TMEM159	0.0202137	0.913284	0.986575	0.122523	0.506798	0.854	0.0663776	0.733681	0.895158
ZNF2	0.187444	0.427394	0.881186	0.146159	0.506473	0.854	-0.439512	0.0736968	0.2925
SLC50A1	0.0168637	0.856171	0.979914	0.0624475	0.508421	0.854354	-0.107728	0.241272	0.543946
ZNF791	0.112436	0.392597	0.871544	0.0940828	0.508827	0.854625	-0.251793	0.0612229	0.262683
FBXW7	0.20118	0.198797	0.774308	0.0918181	0.509282	0.85495	-0.226219	0.15594	0.437628
LTB4R2	0.0626024	0.585799	0.928158	0.0727793	0.509651	0.855042	-0.203921	0.0685081	0.280277
CHEK2	0.0887772	0.471046	0.895651	0.0795184	0.513484	0.855356	-0.175023	0.158752	0.440835
GCNA	0.327903	0.4645	0.893127	0.258285	0.513874	0.855356	-0.306632	0.487046	0.750639
IQCB1	0.100928	0.349626	0.857074	0.0710935	0.511704	0.855356	-0.0609997	0.581966	0.810481
MBIP	0.0249827	0.870438	0.981771	0.100498	0.512171	0.855356	-0.0445407	0.771612	0.913406
MINDY4	0.151548	0.616912	0.936682	0.172614	0.513642	0.855356	-0.542056	0.055941	0.251151
MLH1	0.0494755	0.465796	0.894221	0.0458283	0.51277	0.855356	0.06824	0.329977	0.630285
NCKAP5-AS2	0.0694938	0.855848	0.979914	0.23941	0.511217	0.855356	-0.151121	0.687771	0.870244
SHH	0.161639	0.655858	0.943747	0.224586	0.510326	0.855356	-0.427192	0.226047	0.52729
SLCO3A1	0.00314406	0.967136	0.996624	0.0510985	0.512215	0.855356	0.0799755	0.302542	0.607109
TMC6	0.0162708	0.877619	0.983571	0.0700943	0.510767	0.855356	-0.147622	0.155488	0.436964
ZNF215	0.00911583	0.977217	0.997913	0.205685	0.512328	0.855356	-0.186312	0.557782	0.796666
ZNF280D	0.122534	0.188968	0.768073	0.0625058	0.511537	0.855356	-0.111471	0.220652	0.521534
ZNF292	0.0739025	0.454537	0.891896	0.065348	0.512915	0.855356	-0.116893	0.215105	0.515826
ZNF396	0.00882384	0.983418	0.999204	0.273909	0.51364	0.855356	-0.274946	0.505348	0.762155
CLN3	0.0651036	0.494137	0.903218	0.0592931	0.514805	0.855732	-0.178578	0.0570283	0.253631
FAM229B	0.119405	0.755878	0.963394	0.238165	0.515765	0.856621	0.0817079	0.826001	0.934894
MED13	0.0417167	0.476083	0.898263	0.0394687	0.517254	0.857256	-0.116552	0.062317	0.265471
MIR17HG	0.364746	0.305631	0.833714	0.211106	0.517305	0.857256	-0.297417	0.411145	0.697367
PPP1R21	0.0329325	0.778067	0.966904	0.0757426	0.51662	0.857256	-0.0198713	0.865174	0.950752
TMEM53	0.086571	0.598623	0.931981	0.103141	0.517253	0.857256	-0.178593	0.287827	0.591973
NAP1L5	0.105136	0.829328	0.976372	0.306142	0.519332	0.857601	0.327691	0.508958	0.764622
NUDT17	0.0914938	0.599131	0.931981	0.112671	0.518531	0.857601	0.115545	0.528895	0.776751
DHRS3	0.0212189	0.772779	0.966851	0.0490283	0.52141	0.857705	-0.0546095	0.46326	0.734279
GFM2	0.0205326	0.777709	0.966904	0.0499314	0.5211	0.857705	-0.032137	0.676089	0.864024
HSD17B11	0.0245553	0.784248	0.967072	0.0586173	0.520676	0.857705	-0.0752085	0.376559	0.668748
CECR7	0.239176	0.504475	0.906266	0.219299	0.522407	0.857936	-0.397494	0.25731	0.562129
GPR137	0.0801701	0.362327	0.861521	0.0593075	0.522338	0.857936	-0.0695452	0.428124	0.708878
MMP25-AS1	0.190527	0.17815	0.762832	0.0908188	0.522077	0.857936	-0.11988	0.415154	0.69876
ACER2	0.216948	0.393837	0.871832	0.158273	0.522862	0.858098	-0.298151	0.230796	0.532915
CASC2	0.24124	0.518402	0.909964	0.224915	0.523169	0.858098	-0.0908843	0.796886	0.924426
CCDC107	0.0170997	0.889923	0.984673	0.0824506	0.523181	0.858098	0.10185	0.454198	0.727619
LYRM2	0.151732	0.144523	0.745719	0.0636886	0.524005	0.858373	-0.151735	0.148783	0.42832
NEURL4	0.00326432	0.963421	0.996442	0.0460151	0.523956	0.858373	-0.0112151	0.860382	0.94887
NSUN5P2	0.137232	0.258798	0.811121	0.0680039	0.523987	0.858373	-0.120467	0.289984	0.59438
TMOD2	0.00137267	0.993386	0.999868	0.108	0.524709	0.858658	0.199115	0.252681	0.557065
BOC	0.028345	0.817256	0.974106	0.084365	0.526267	0.858996	0.214177	0.0985109	0.340182
HAGHL	0.0916353	0.379272	0.867147	0.0663548	0.527143	0.859367	-0.0582764	0.558696	0.797365
CDC42SE1	0.00516456	0.941516	0.991923	0.0449876	0.527265	0.859367	0.0399842	0.557854	0.796666
MTURN	0.25173	0.300974	0.832091	0.14362	0.528523	0.859367	0.00139227	0.995448	0.998321
UPF1	0.0583224	0.312757	0.837925	0.0381773	0.5283	0.859367	-0.0149767	0.787853	0.920455
ANKS6	0.089348	0.222615	0.791338	0.0458395	0.530927	0.860752	-0.0638831	0.383326	0.674141
DDX60	0.151104	0.280608	0.822488	0.084024	0.533054	0.86162	0.099488	0.502527	0.761365
EDEM1	0.0989927	0.139903	0.745215	0.0418675	0.532429	0.86162	-0.0516794	0.42813	0.708878
LINC01977	0.10025	0.811798	0.972942	0.234617	0.532928	0.86162	-0.396497	0.307931	0.612684
NPTN	0.0406464	0.460346	0.892191	0.036459	0.535055	0.862691	-0.0766914	0.173549	0.461951
ZMYM5	0.0792309	0.666512	0.945033	0.114879	0.538711	0.864789	-0.0682635	0.698728	0.876174
CNTNAP3P2	0.0186153	0.894624	0.984887	0.0772773	0.538976	0.86487	0.0998266	0.458007	0.729878
WIZ	0.0237825	0.754597	0.962608	0.0462519	0.539044	0.86487	0.0832586	0.281948	0.586631
FTSJ3	0.0137087	0.820467	0.97472	0.0390612	0.541285	0.865357	0.0411564	0.50072	0.75991
JAKMIP3	0.00921034	0.934638	0.990047	0.0683712	0.54122	0.865357	0.0733184	0.524931	0.77405
PID1	0.175896	0.670014	0.94552	0.236276	0.54118	0.865357	-0.442684	0.268267	0.573628
GMCL1	0.076849	0.397432	0.875212	0.0530145	0.541672	0.865808	-0.116842	0.189205	0.481187
MIER2	0.0573896	0.633699	0.940393	0.0683462	0.54182	0.86581	-0.214961	0.0749683	0.294698
PYGO1	0.164866	0.180488	0.762832	0.0759935	0.542569	0.866446	-0.179498	0.164825	0.449505
TRIP11	0.10741	0.129153	0.737399	0.0454826	0.542973	0.866784	-0.130085	0.0708337	0.286079
UPF3A	0.0132242	0.869303	0.981427	0.0510695	0.54376	0.867223	0.0603946	0.47611	0.742685
LINC02762	0.0742733	0.671438	0.946155	0.112806	0.544184	0.86734	0.297105	0.12082	0.382348
ASAH1	0.0578479	0.417335	0.879446	0.0469235	0.545251	0.86789	-0.0455726	0.514042	0.767327
BCAT1	0.0759415	0.625003	0.938992	0.096303	0.545115	0.86789	0.0277816	0.856021	0.947216
KIAA0895L	0.0886318	0.401823	0.875559	0.0590198	0.545608	0.86789	-0.0878124	0.42566	0.706861
SLC35B2	0.00458968	0.952287	0.994335	0.0497445	0.546227	0.86803	0.0657343	0.394514	0.684001
TRAK2	0.0329271	0.716615	0.956119	0.0562729	0.546255	0.86803	-0.138252	0.120985	0.382523
SFT2D3	0.20203	0.179886	0.762832	0.0907354	0.547295	0.868482	-0.12845	0.388955	0.679543
ZNF891	0.0928752	0.495161	0.903218	0.0827008	0.548064	0.868741	-0.20632	0.147781	0.427297
ZNF430	0.310392	0.248102	0.806369	0.159722	0.549333	0.869284	-0.449966	0.0978771	0.339464
CEP85	0.0116203	0.892592	0.984673	0.0546726	0.550301	0.869651	-0.152915	0.0731282	0.291279
SNHG11	0.182159	0.239556	0.801998	0.0883888	0.551864	0.870707	-0.0737547	0.667942	0.860067
DHCR24	0.0291913	0.602268	0.932226	0.0379194	0.553408	0.871417	-0.0523056	0.35853	0.653775
NOMO2	0.0542119	0.346747	0.857074	0.0349414	0.552792	0.871417	-0.0935496	0.116324	0.373702
GOLGA2	0.0283845	0.663244	0.944528	0.038733	0.554596	0.872263	-0.0709207	0.274183	0.579402
AGBL2	0.16896	0.530983	0.912769	0.14728	0.555434	0.872747	-0.409006	0.0944284	0.333129
DMAC1	0.0798616	0.371788	0.864145	0.0528816	0.556085	0.872797	0.00288269	0.973271	0.991193
TATDN3	0.00337969	0.982862	0.999196	0.091234	0.55808	0.873489	-0.0444756	0.783844	0.918812
CD164	0.0879485	0.116965	0.725877	0.0345382	0.558388	0.873569	-0.00752866	0.895676	0.960214
GMIP	0.0709612	0.574044	0.92493	0.0747592	0.558513	0.873569	0.0753558	0.526	0.774965
TRIT1	0.108702	0.443919	0.887215	0.0802868	0.559438	0.873795	-0.0845037	0.539843	0.784164
SH3GL1P3	0.161701	0.719656	0.956238	0.247552	0.560786	0.87449	-0.224769	0.608726	0.825397
HSD17B1	0.0376456	0.745789	0.960321	0.0690511	0.562145	0.875479	-0.0228858	0.842843	0.942099
ZNF35	0.532743	0.108901	0.718582	0.144999	0.562198	0.875479	-0.543006	0.106311	0.354998
LINC01138	0.0572391	0.891044	0.984673	0.227643	0.564538	0.8764	-0.405093	0.329495	0.62981
LINC01193	0.130425	0.738841	0.960321	0.195544	0.563988	0.8764	0.172466	0.678816	0.864816
MAP1LC3B	0.112577	0.164586	0.756359	0.0442699	0.563987	0.8764	-0.0986474	0.217754	0.518706
MYSM1	0.117574	0.214531	0.782752	0.0512623	0.564295	0.8764	-0.117732	0.197953	0.49339
YME1L1	0.0339239	0.525034	0.910973	0.0315178	0.565091	0.876656	-0.061169	0.254353	0.558572
ACTR6	0.0490485	0.642467	0.94111	0.0600988	0.56612	0.876763	-0.0034627	0.973328	0.991193
PIK3R4	0.011402	0.881536	0.984673	0.0565365	0.566529	0.876763	-0.0715396	0.362367	0.65662
ZNF552	0.467174	0.0452006	0.638323	0.113234	0.566414	0.876763	-0.124522	0.615551	0.830084
RBM18	0.0290158	0.782488	0.966946	0.0613451	0.566848	0.876768	0.0502389	0.64527	0.847587
ZNF81	0.112079	0.537561	0.913539	0.10005	0.567017	0.876929	-0.230192	0.238543	0.540802
ITGAV	0.0567947	0.290231	0.828075	0.0386673	0.568752	0.877103	0.00143564	0.978399	0.993201
DLG5	0.00852583	0.882712	0.984673	0.0343274	0.56937	0.877166	0.0613108	0.286849	0.591107
EAPP	0.0307741	0.766512	0.965574	0.0607163	0.570092	0.87786	-0.000802787	0.993802	0.997768
SLC38A1	0.0396015	0.426344	0.880632	0.0318895	0.570322	0.878028	-0.0303658	0.553721	0.793019
CAPS2	0.0993461	0.678626	0.94835	0.144141	0.570881	0.878388	-0.272037	0.226223	0.527387
MBLAC1	0.00324708	0.992158	0.999868	0.196846	0.571355	0.878435	0.0937246	0.781122	0.91774
ATP5ME	0.174133	0.191046	0.770436	0.0773096	0.57251	0.878838	0.210758	0.19702	0.491892
FBXO42	0.0740455	0.519541	0.909964	0.0657528	0.572478	0.878838	0.156837	0.19215	0.485353
SPACA9	0.139371	0.437762	0.884776	0.10108	0.572346	0.878838	-0.211681	0.251379	0.555642
IFT172	0.00179501	0.985409	0.999649	0.0594951	0.573466	0.879208	-0.102296	0.280682	0.585467
RNF213-AS1	0.225735	0.124652	0.732355	0.0817127	0.573391	0.879208	-0.178679	0.206187	0.504127
DENND5B	0.114436	0.0961618	0.706144	0.0367811	0.574059	0.879376	-0.00446032	0.947816	0.980538
NEK1	0.0154146	0.921074	0.987431	0.0876176	0.574529	0.879601	0.0702305	0.661078	0.85582
LINC01011	0.0578959	0.864604	0.981227	0.186085	0.574689	0.879746	-0.315131	0.31954	0.622634
SLC25A20	0.049945	0.765569	0.96556	0.0912912	0.57637	0.880662	-0.0842741	0.624896	0.835702
RNASEK	0.0528627	0.417221	0.879446	0.0377475	0.577556	0.881344	0.0163411	0.781375	0.91774
NHLRC1	0.190405	0.544597	0.915699	0.171306	0.578693	0.882284	-0.0496253	0.877619	0.954204
GTF2IP13	0.0941682	0.525649	0.911494	0.0859116	0.579202	0.882464	-0.114688	0.456211	0.728912
CARD14	0.331732	0.270917	0.817995	0.161337	0.579362	0.882509	-0.331261	0.276756	0.581663
INE1	0.254717	0.568385	0.923525	0.213666	0.579587	0.882553	0.0995409	0.834103	0.938092
VAV3	0.190355	0.184916	0.764635	0.0767646	0.581589	0.884277	0.0566894	0.695822	0.874634
TTC19	0.0166466	0.817394	0.974106	0.0402967	0.581965	0.884418	-0.0765066	0.265884	0.571395
CEP135	0.0350855	0.757249	0.963738	0.0690543	0.582362	0.884688	-0.199944	0.074528	0.294129
RAP2C	0.060729	0.42557	0.880536	0.0424018	0.582331	0.884688	0.0486293	0.534233	0.780195
REXO2	0.094939	0.235738	0.801822	0.0433493	0.587146	0.886999	0.105166	0.201832	0.498653
ZNF792	0.0141157	0.952038	0.994295	0.122156	0.588411	0.887501	-0.171905	0.436257	0.715673
FERMT2	0.0810253	0.334468	0.851135	0.0471442	0.588954	0.887673	-0.0217369	0.776611	0.915875
GPX8	0.0688958	0.384563	0.867588	0.0424353	0.588983	0.887673	-0.00929535	0.910802	0.965879
TLN1	0.0147394	0.742545	0.960321	0.0282688	0.589209	0.887717	0.0176192	0.69955	0.876712
ARMC8	0.244005	0.0383339	0.638323	0.0579097	0.590848	0.888318	-0.166215	0.146577	0.425873
MAPK11	0.00858814	0.948121	0.992932	0.0691383	0.590493	0.888318	0.0678806	0.622513	0.834462
NDUFA12	0.00739154	0.942297	0.992247	0.0546684	0.590818	0.888318	0.132174	0.202456	0.499289
OCEL1	0.0915165	0.592383	0.930102	0.0910028	0.590263	0.888318	0.0159315	0.930685	0.973117
SPAST	0.0584977	0.524986	0.910973	0.0463414	0.590749	0.888318	-0.0741077	0.422496	0.704715
NPIPB3	0.154937	0.335479	0.851296	0.0862966	0.591388	0.888722	-0.178285	0.235925	0.538031
GBP2	0.344225	0.343198	0.855742	0.177245	0.59231	0.889169	0.173582	0.677579	0.864362
RBM6	0.0576349	0.473186	0.897195	0.0469463	0.592342	0.889169	-0.14344	0.0571626	0.253819
PTOV1-AS1	0.12949	0.318433	0.842611	0.07065	0.592536	0.889193	0.0333199	0.795142	0.923865
SLC37A3	0.0151006	0.876978	0.983563	0.0567761	0.592447	0.889193	-0.0914561	0.322316	0.624675
MTSS1	0.766435	0.040972	0.638323	0.178134	0.592938	0.889351	-0.157346	0.690346	0.871323
TMEM177	0.087816	0.533691	0.913471	0.0755978	0.59312	0.889351	-0.163047	0.247668	0.551305
C12orf60	0.297543	0.540647	0.914475	0.230674	0.594192	0.890005	-0.582096	0.208924	0.507804
RBM39	0.0592721	0.239072	0.801998	0.0303235	0.594575	0.890166	-0.0512339	0.31777	0.621686
PPFIBP1	0.0610537	0.368983	0.863924	0.0352676	0.595345	0.890326	-0.0238037	0.738025	0.897216
FAM120C	0.00872058	0.940316	0.991432	0.0648374	0.598334	0.891988	0.0146803	0.896665	0.960377
MFAP3	0.112596	0.399251	0.875433	0.0716345	0.597606	0.891988	-0.166162	0.169646	0.456408
PFKFB4	0.000146928	0.999166	0.999868	0.072448	0.597986	0.891988	0.142623	0.332286	0.631492
PPIAP22	0.0657431	0.711531	0.95547	0.0886761	0.599111	0.892108	0.0451006	0.808615	0.927992
KLF4	0.0839813	0.564775	0.921797	0.0772304	0.600951	0.892943	-0.107787	0.442608	0.720275
RAB32	0.0367504	0.772307	0.966742	0.0731615	0.600886	0.892943	0.051187	0.697253	0.875581
SLC4A5	0.00589333	0.976243	0.997887	0.103101	0.600578	0.892943	0.0311187	0.873073	0.952789
VSIG10	0.0355125	0.718715	0.956238	0.0502138	0.601881	0.893674	0.0432113	0.658141	0.854448
PHRF1	0.0603458	0.32488	0.846657	0.0316706	0.602368	0.893909	-0.0434473	0.470003	0.73799
PHF6	0.0676036	0.378349	0.867147	0.0412209	0.6043	0.895071	-0.047473	0.502469	0.761365
PRDM4	0.0225919	0.805995	0.971077	0.047528	0.60504	0.895714	0.0494277	0.574872	0.806106
FLNB-AS1	0.105088	0.587961	0.92883	0.0994256	0.60524	0.895769	-0.287312	0.159231	0.441443
TTC30B	0.307618	0.0978049	0.708839	0.0884381	0.60549	0.895769	-0.0119866	0.95005	0.981551
NFE2L1	0.0102312	0.832753	0.977031	0.0277286	0.607046	0.89633	-0.0432844	0.386256	0.676922
SLK	0.0499246	0.364615	0.862728	0.030074	0.607477	0.896673	-0.000218605	0.996802	0.998528
B3GALT5	0.052347	0.77053	0.966114	0.0916744	0.607847	0.896906	0.0446094	0.809533	0.928567
COMMD3	0.0699083	0.524014	0.910676	0.0509166	0.608985	0.896906	0.0205645	0.847911	0.944259
EXOSC9	0.0582915	0.560107	0.920727	0.0480542	0.607972	0.896906	-0.0708931	0.509365	0.764974
GPM6B	0.00655268	0.989009	0.999732	0.231527	0.610015	0.896906	-0.324874	0.46996	0.73799
PIP4P2	0.0460401	0.826353	0.975515	0.105439	0.609345	0.896906	-0.212408	0.307272	0.612203
RAB39A	0.134879	0.733992	0.959924	0.19554	0.607947	0.896906	0.166416	0.679775	0.865296
SMIM7	0.0350712	0.71522	0.956119	0.0504219	0.60993	0.896906	0.00220508	0.981556	0.994692
DHX57	0.0842346	0.317686	0.841468	0.0459012	0.610487	0.897014	-0.0769425	0.347295	0.643945
RNF14	0.0794075	0.356631	0.858586	0.044646	0.610492	0.897014	-0.0560931	0.506938	0.763351
EFEMP2	0.0539484	0.85146	0.978965	0.119987	0.6111	0.897323	-0.0403103	0.883336	0.95593
SP3	0.0237206	0.729467	0.958851	0.0333436	0.611573	0.897346	0.0639889	0.352477	0.648343
TESK1	0.022118	0.796355	0.969017	0.0427033	0.611782	0.897351	-0.113443	0.190108	0.482323
ZNF300	0.0277346	0.83455	0.977078	0.0714078	0.612516	0.897893	0.0761063	0.563546	0.800325
ARSG	0.260648	0.162904	0.756039	0.0855491	0.613901	0.898599	-0.324961	0.0920357	0.328206
RPN1	0.00266053	0.960873	0.996044	0.0312736	0.613913	0.898599	-0.0251359	0.635681	0.841791
GOLGA8H	0.348909	0.221748	0.791141	0.12704	0.615768	0.900174	-0.21395	0.426399	0.707719
LIN28B	0.00568638	0.973193	0.996828	0.0846301	0.616435	0.900437	-0.244948	0.151059	0.431512
ESRRA	0.0340522	0.654537	0.943747	0.0386556	0.6168	0.900439	0.0678122	0.376153	0.668465
CNIH1	0.0016834	0.978545	0.997913	0.032157	0.617037	0.900499	0.0102104	0.870696	0.952134
CPT2	0.041172	0.711086	0.95547	0.0578096	0.617673	0.900529	-0.110946	0.3071	0.612203
TRAF4	0.0095037	0.89876	0.985175	0.0381709	0.617675	0.900529	-0.14018	0.0563969	0.25178
TXNDC9	5.59767e-05	0.999588	0.999868	0.0546862	0.617592	0.900529	0.0766422	0.518883	0.770073
IQCH	0.166881	0.589142	0.92936	0.144081	0.619056	0.900651	-0.246764	0.425082	0.706247
MFN2	0.000183503	0.997743	0.999868	0.0336674	0.619387	0.900651	0.0954635	0.138177	0.411888
MRAS	0.0271971	0.843347	0.978268	0.068278	0.6182	0.900651	0.11314	0.454399	0.727722
RICTOR	0.0674082	0.415427	0.879446	0.0416501	0.619293	0.900651	-0.129003	0.102792	0.347963
SFXN2	0.348036	0.105784	0.715596	0.0954836	0.617977	0.900651	-0.0460511	0.840055	0.940674
USP20	0.0200159	0.854272	0.979499	0.0611246	0.618584	0.900651	-0.00759832	0.94334	0.979019
EPB41L4B	0.145631	0.180838	0.762832	0.0530804	0.619967	0.900704	-0.141541	0.192261	0.485442
LSM6	0.0660676	0.742371	0.960321	0.100359	0.620429	0.900805	0.118214	0.593248	0.816315
SAPCD1-AS1	0.334835	0.366035	0.862998	0.170172	0.620812	0.900805	-0.152777	0.682407	0.866287
VIPAS39	0.00349932	0.973595	0.996897	0.0519664	0.620638	0.900805	-0.0013092	0.990301	0.99675
PITPNM3	0.0536258	0.718753	0.956238	0.0723337	0.621876	0.901508	-0.0402454	0.792772	0.922734
CAMK2G	0.0490777	0.53874	0.914229	0.0380347	0.622196	0.901605	-0.117418	0.137727	0.411179
LARP6	0.0081926	0.929212	0.98843	0.0481129	0.623512	0.902125	0.0893713	0.329255	0.629528
XPNPEP1	0.137505	0.0797003	0.687209	0.0384154	0.623768	0.902125	-0.120423	0.129465	0.396379
CHMP5	0.00689227	0.917161	0.987189	0.0321837	0.62532	0.902825	0.0164429	0.79688	0.924426
POLR3D	0.0148393	0.864094	0.981227	0.043572	0.625273	0.902825	-0.138151	0.0855734	0.315437
SUCLG1	0.0465699	0.532468	0.913471	0.0375113	0.625903	0.903089	0.019437	0.799896	0.925201
LINC01152	0.423938	0.315428	0.840924	0.188824	0.62767	0.904124	-0.272532	0.50336	0.761638
CCNL1	0.110053	0.151926	0.749278	0.0334733	0.62917	0.904982	-0.0192723	0.809365	0.928567
DHX36	0.115378	0.104281	0.715596	0.032526	0.62938	0.905018	-0.105383	0.128837	0.394813
ADAT2	0.0966043	0.591601	0.930102	0.0840289	0.630111	0.905482	-0.255394	0.172711	0.460647
LIPA	0.124386	0.0652535	0.659684	0.0334439	0.630459	0.905588	-0.0221887	0.741979	0.89925
PTENP1-AS	0.160177	0.747436	0.960678	0.223765	0.630413	0.905588	0.0888894	0.861244	0.94915
ZDHHC17	0.0287689	0.764054	0.965541	0.0455496	0.630513	0.905588	-0.0856464	0.363309	0.657789
RCN3	0.00819596	0.975665	0.997807	0.119545	0.631532	0.906187	0.309975	0.263722	0.568921
PBRM1	0.0563465	0.483872	0.900324	0.0388863	0.631885	0.90624	-0.0331104	0.671114	0.861704
RRAGB	0.0304747	0.884082	0.984673	0.0957997	0.6321	0.90624	0.0588583	0.785314	0.918835
SCYL2	0.00116527	0.987191	0.999732	0.0359185	0.632298	0.90624	-0.0861191	0.232656	0.53484
UEVLD	0.0611319	0.496958	0.903224	0.0447236	0.633315	0.906407	-0.00704433	0.936076	0.975517
GPAT4	0.015774	0.794204	0.968912	0.0305355	0.633666	0.906558	0.0446577	0.477368	0.743878
CSTF3	0.0297157	0.697894	0.952939	0.037193	0.634731	0.906972	-0.0290144	0.690455	0.871323
PPP6C	0.0488895	0.538195	0.913708	0.0415748	0.634667	0.906972	-0.101916	0.177152	0.466962
IMPACT	0.00660402	0.950539	0.993608	0.0518883	0.635728	0.907118	0.0186569	0.847245	0.943731
NUP54	0.076326	0.502768	0.906139	0.0495128	0.635763	0.907118	-0.0827758	0.444071	0.721003
PLEKHG6	0.11501	0.778769	0.966904	0.186977	0.635659	0.907118	-0.121888	0.744976	0.900685
ZC3H3	0.0511182	0.483678	0.900324	0.0350554	0.635532	0.907118	0.0662368	0.351886	0.648095
ZNF252P	0.181297	0.0892908	0.695905	0.050568	0.635493	0.907118	0.143225	0.242574	0.545701
NSD1	0.0562913	0.31058	0.837036	0.0266627	0.635975	0.907168	-0.0854326	0.122044	0.38398
SLC30A4	0.270878	0.169623	0.758454	0.0846509	0.636453	0.907476	-0.235808	0.219528	0.520644
NCAPG2	0.0659994	0.235997	0.801822	0.0283836	0.637196	0.908114	-0.0614392	0.272096	0.57736
C6orf89	0.0771653	0.308933	0.835795	0.0345917	0.63774	0.908449	-0.0771205	0.306034	0.610986
ZNF616	0.233255	0.455049	0.891896	0.131482	0.6377	0.908449	-0.0229626	0.942629	0.978898
EDC3	0.0124582	0.895982	0.984945	0.0456712	0.637946	0.90851	-0.0100396	0.915833	0.96661
UCK1	0.00743088	0.951043	0.993828	0.0654235	0.638197	0.908526	0.0895401	0.461756	0.733292
BTN2A1	0.00294389	0.978195	0.997913	0.0526324	0.63902	0.909338	-0.0260211	0.813934	0.930445
CITED2	0.15522	0.238088	0.80193	0.0601045	0.639124	0.909338	0.128527	0.317194	0.621099
COG5	0.0796836	0.400263	0.875433	0.0418399	0.639405	0.909338	-0.174111	0.0577764	0.254749
ALG2	0.0406635	0.646996	0.942094	0.0422973	0.640661	0.909563	-0.0824801	0.348367	0.644308
BBX	0.0341671	0.568533	0.923525	0.0302	0.640722	0.909563	0.0120273	0.831718	0.937185
NLRX1	0.00155497	0.987171	0.999732	0.0467725	0.64121	0.909563	-0.136763	0.113302	0.367185
SCAND2P	0.0458569	0.600014	0.931981	0.0377379	0.640393	0.909563	-0.0853211	0.30909	0.613788
BAZ1A	0.0963398	0.186601	0.767618	0.0333497	0.642825	0.909608	-0.108559	0.106789	0.355728
C19orf25	0.0287172	0.836917	0.977168	0.0659177	0.641467	0.909608	0.0985244	0.463014	0.734096
MIR503HG	0.0936925	0.427854	0.881813	0.053807	0.64322	0.909608	0.0898102	0.463455	0.734279
NFKBID	0.156174	0.36688	0.863406	0.0708479	0.641701	0.909608	-0.0791284	0.648412	0.848571
PPFIBP2	0.0357836	0.710292	0.95547	0.0440955	0.641894	0.909608	-0.0592179	0.53169	0.778519
RABL3	0.0680463	0.535462	0.913471	0.0511331	0.642173	0.909608	-0.183445	0.0983023	0.339967
ZNF24	0.0564692	0.419349	0.879446	0.0322439	0.641799	0.909608	-0.142083	0.0577207	0.254749
DUSP6	0.138699	0.377453	0.867147	0.0710887	0.643968	0.909795	0.16947	0.323326	0.625292
COL16A1	0.12212	0.410864	0.878724	0.0669341	0.644069	0.909804	-0.0627103	0.676781	0.864086
ARL8B	0.0149925	0.83829	0.977177	0.0376703	0.644425	0.909846	0.0358976	0.615328	0.830036
PPM1F	0.128269	0.0881266	0.695237	0.0350029	0.644333	0.909846	0.0827666	0.270078	0.575171
CDC42-AS1	0.151316	0.444563	0.887299	0.0887111	0.64541	0.910466	-0.187806	0.333697	0.632312
GK5	0.0649116	0.502834	0.906139	0.0464572	0.645424	0.910466	-0.183462	0.077724	0.30022
SLC29A3	0.243322	0.111463	0.71991	0.0642466	0.645458	0.910466	-0.0304849	0.841845	0.941494
SYPL1	0.0577723	0.367853	0.863436	0.0311395	0.645086	0.910466	0.0278882	0.684727	0.868094
ZNF586	0.268889	0.166444	0.756779	0.0850956	0.64582	0.910584	0.0634136	0.765619	0.910284
HINFP	0.0785472	0.574498	0.92493	0.0638304	0.64615	0.910748	-0.0318063	0.83521	0.93821
AOX1	0.216497	0.480724	0.89908	0.133483	0.646897	0.911022	0.0677047	0.836562	0.938739
SEMA3C	0.0556538	0.276679	0.82135	0.027865	0.647086	0.911022	-0.0972506	0.0631845	0.267375
KDM8	0.234009	0.446896	0.888305	0.134789	0.648284	0.911192	0.165632	0.603094	0.821459
TCEAL1	0.076848	0.600783	0.931981	0.0663242	0.648685	0.911314	0.0675991	0.646846	0.848129
FAM111A-DT	0.0312418	0.942939	0.992247	0.19411	0.648825	0.911385	-0.0843893	0.833203	0.937372
CBLL1	0.0932027	0.339819	0.854541	0.0432191	0.651466	0.912537	-0.153014	0.121326	0.383045
FAM241A	0.155203	0.383768	0.867588	0.0784667	0.651325	0.912537	-0.241461	0.174638	0.463218
FOXJ3	0.0172874	0.825786	0.975381	0.0390578	0.652462	0.912608	-0.0933967	0.218815	0.520137
LEAP2	0.589194	0.149773	0.749278	0.182965	0.652248	0.912608	-0.405671	0.336635	0.635127
M6PR	0.0339566	0.570318	0.923641	0.0273273	0.65251	0.912608	-0.0169018	0.778211	0.916489
R3HCC1L	0.114019	0.349404	0.857074	0.0541743	0.652516	0.912608	-0.112285	0.374551	0.667192
SPC25	0.0943569	0.498319	0.903957	0.0666556	0.652947	0.912758	-0.0701152	0.639562	0.844483
DNAJC9-AS1	0.359332	0.162736	0.756039	0.110331	0.654239	0.912799	-0.172045	0.530442	0.777626
EGFL8	0.133257	0.49351	0.903218	0.0821033	0.654573	0.912799	0.336301	0.152542	0.433282
POGLUT2	0.0300232	0.853717	0.979499	0.0735464	0.653587	0.912799	0.104649	0.535782	0.781405
RAD51AP1	0.204252	0.0945142	0.704752	0.0529992	0.653682	0.912799	-0.0748371	0.553433	0.792774
BICD1	0.0129395	0.891577	0.984673	0.0440203	0.654834	0.912799	0.059869	0.531925	0.778519
NRDC	0.00897476	0.869482	0.981507	0.0257763	0.655336	0.912941	-0.0747379	0.168314	0.454539
HOXC4	0.350736	0.201275	0.777069	0.108749	0.656751	0.913777	0.0254091	0.933098	0.974362
NR2C2	0.0243305	0.692733	0.950223	0.0284768	0.657489	0.914007	-0.0788057	0.226441	0.527412
PGAP1	0.153973	0.268828	0.81541	0.0590933	0.657412	0.914007	-0.205955	0.137423	0.410886
PI15	0.241128	0.515356	0.909678	0.156658	0.657579	0.914007	0.416516	0.284999	0.589482
ZNF784	0.22178	0.253215	0.80745	0.0822928	0.657292	0.914007	-0.0842909	0.675191	0.863597
SPPL2B	0.0146376	0.83287	0.977031	0.0322359	0.657799	0.914093	-0.0139764	0.843665	0.942455
CIRBP	0.0744821	0.326813	0.846916	0.0318555	0.659373	0.914147	0.0433718	0.549014	0.790287
ESYT1	0.0121912	0.822271	0.974995	0.0279583	0.659237	0.914147	0.037398	0.471618	0.73891
TNS3	0.0283116	0.537831	0.913539	0.0232567	0.658903	0.914147	-0.0640615	0.16951	0.456314
USP3	0.000523157	0.993846	0.999868	0.0307735	0.659677	0.914147	-0.090301	0.186317	0.478121
ABHD4	0.0257905	0.737396	0.960321	0.034521	0.661461	0.914218	0.0408409	0.593793	0.816586
RP2	0.146951	0.306605	0.834617	0.0622752	0.661216	0.914218	0.168602	0.229951	0.531732
SCAMP3	0.0713554	0.295022	0.828969	0.0302654	0.661987	0.914218	0.0786729	0.254468	0.558642
USP54	0.0445441	0.607514	0.934978	0.0389545	0.66194	0.914218	-0.0140575	0.871115	0.952134
PPM1N	0.014418	0.944834	0.992507	0.089659	0.662297	0.914272	-0.140126	0.504915	0.762091
NDC80	0.0998425	0.438911	0.885221	0.0567124	0.662792	0.914386	0.0363979	0.789915	0.92131
SRP14-AS1	0.666837	0.104942	0.715596	0.156758	0.662635	0.914386	-0.735502	0.0626862	0.26601
RABL2B	0.056572	0.579863	0.925663	0.0472936	0.663233	0.914726	-0.120105	0.22544	0.527247
NUAK2	0.0169589	0.777891	0.966904	0.0273386	0.663337	0.914739	0.0951228	0.124652	0.387773
SLC2A11	0.122156	0.468284	0.894796	0.0711323	0.663378	0.914739	-0.234997	0.16354	0.447892
CLUAP1	0.103971	0.402924	0.876486	0.0537934	0.664964	0.914918	-0.0944038	0.430496	0.710891
EPHB3	0.11016	0.828521	0.976084	0.202757	0.664384	0.914918	-0.0114477	0.981842	0.994833
FAM160A2	0.0147739	0.863707	0.981227	0.0411591	0.664816	0.914918	-0.105022	0.220416	0.521422
NOL9	0.0986744	0.334829	0.851177	0.0448594	0.665013	0.914918	-0.0275237	0.799681	0.925201
MRPL22	0.0771641	0.446011	0.88789	0.0469303	0.665324	0.914998	0.134896	0.189518	0.481655
CTDSPL	0.0128145	0.912479	0.986575	0.0504168	0.666169	0.915294	-0.155436	0.185308	0.477119
LINC00973	0.130321	0.472758	0.896886	0.0847223	0.668017	0.916137	0.330707	0.118783	0.378198
CBS	0.0178266	0.864544	0.981227	0.0457965	0.670315	0.917913	-0.0661257	0.483322	0.74789
POPDC3	0.110075	0.4238	0.880536	0.0570556	0.670263	0.917913	0.176008	0.246244	0.549574
GCOM1	0.0361514	0.901517	0.985734	0.136532	0.6708	0.91805	0.0812432	0.791099	0.92183
BMS1P1	0.0178335	0.937579	0.991176	0.103004	0.671183	0.918205	-0.145324	0.506606	0.763033
AKAP1	0.0609119	0.428605	0.881818	0.0298146	0.676819	0.918463	-0.010867	0.878833	0.954331
ATF2	0.0651639	0.488117	0.902228	0.0392198	0.674961	0.918463	-0.0698117	0.462639	0.733856
CASC9	0.435103	0.122958	0.732355	0.0981433	0.671592	0.918463	-0.52959	0.0556016	0.250207
CCDC74A	0.0750637	0.616223	0.936682	0.0625297	0.676304	0.918463	-0.0901236	0.546013	0.788479
CPNE8	0.0652953	0.596428	0.93135	0.053708	0.674068	0.918463	-0.116834	0.330769	0.630943
DENND4B	0.0181857	0.749615	0.961223	0.0254493	0.674377	0.918463	-0.0923099	0.131083	0.399258
MAD2L1BP	0.299878	0.0486369	0.638323	0.0569933	0.674776	0.918463	-0.0881386	0.566692	0.80239
POMT1	0.0164953	0.859704	0.980418	0.0377908	0.676712	0.918463	0.0123208	0.893535	0.959733
PRRC2C	0.0440779	0.350649	0.857258	0.0238047	0.675547	0.918463	-0.0339796	0.483902	0.748335
RCAN1	0.0204816	0.892218	0.984673	0.0639207	0.673563	0.918463	0.0280462	0.855459	0.947216
SCRN3	0.124096	0.419215	0.879446	0.065816	0.671908	0.918463	-0.0838306	0.600451	0.820414
ZFPL1	0.16061	0.124145	0.732355	0.042539	0.673927	0.918463	-0.151465	0.167867	0.453966
RCOR3	0.123572	0.268554	0.815339	0.0466769	0.677177	0.918512	-0.141505	0.215946	0.51624
C11orf54	0.0447578	0.708744	0.95547	0.0519133	0.67778	0.918853	-0.213544	0.0543476	0.246826
SEC22C	0.0631057	0.401077	0.875433	0.032387	0.677836	0.918853	-0.0162119	0.839011	0.940418
ZNF277	0.0435248	0.737625	0.960321	0.0557634	0.678209	0.918887	-0.160589	0.261879	0.567563
RBMXL1	0.239168	0.20309	0.777069	0.0742727	0.678495	0.918919	-0.0952718	0.633824	0.840674
TMEM18	0.0894368	0.330612	0.850369	0.0427347	0.678782	0.919199	-0.052243	0.574288	0.805974
PEX12	0.00654793	0.969864	0.996624	0.0707809	0.680193	0.919329	-0.160259	0.379987	0.67158
PHF20L1	0.00232697	0.970802	0.996624	0.0273974	0.679827	0.919329	-0.0484966	0.439746	0.718447
RAB5A	0.0104759	0.898246	0.985104	0.0351034	0.680349	0.919329	-0.0545818	0.493283	0.755049
VBP1	0.0542793	0.455971	0.891896	0.0319351	0.680024	0.919329	-0.0563881	0.457437	0.729878
ZFYVE27	0.0773165	0.391363	0.87135	0.0374417	0.679148	0.919329	0.0985861	0.298082	0.602656
TTBK2	0.0359174	0.778217	0.966904	0.053446	0.680587	0.91936	-0.156921	0.197007	0.491892
HACL1	0.00807219	0.940589	0.991565	0.0489727	0.681415	0.920241	0.0425587	0.689636	0.871028
TCEANC2	0.0714569	0.618732	0.936682	0.0584444	0.681586	0.920342	-0.228851	0.110162	0.361533
LINC01186	0.440354	0.126141	0.733097	0.108848	0.681939	0.920533	-0.31463	0.283896	0.588346
UBE2B	0.0570721	0.634736	0.940393	0.046439	0.683472	0.921142	-0.0672211	0.582542	0.810988
ANXA10	0.128109	0.34845	0.857074	0.0594227	0.683906	0.921191	0.125438	0.407108	0.693732
CACHD1	0.0980954	0.724445	0.957171	0.104673	0.685635	0.921545	-0.337721	0.20702	0.505122
CCDC59	0.0677542	0.558597	0.920727	0.0494921	0.685043	0.921545	-0.0596834	0.599117	0.819208
GRIN3B	0.0923363	0.684219	0.948516	0.0825628	0.68482	0.921545	-0.388293	0.0856667	0.315691
LINC01772	0.197011	0.645779	0.942094	0.156105	0.685988	0.921545	-0.216682	0.590028	0.814264
MYCBP2-AS1	0.184404	0.679222	0.948381	0.18092	0.68521	0.921545	-0.112803	0.818361	0.931496
PCBP4	0.0353777	0.764866	0.965541	0.0505331	0.68461	0.921545	-0.0130552	0.914109	0.965928
TAF5L	0.0873254	0.416501	0.879446	0.0425368	0.686001	0.921545	-0.161722	0.123041	0.385149
SDSL	0.0159171	0.898667	0.985175	0.0530532	0.686161	0.921554	0.111407	0.394476	0.684001
MRPS6	0.0804363	0.430187	0.882104	0.0479579	0.686326	0.921609	0.00543633	0.957029	0.984825
SYNJ1	0.0622042	0.724342	0.957151	0.0699804	0.686542	0.921609	-0.0727164	0.690142	0.871291
ERBIN	0.0868234	0.138035	0.745067	0.0230881	0.688421	0.922021	-0.0221412	0.701479	0.877593
LMBR1	0.0205415	0.767247	0.965574	0.028367	0.68847	0.922021	-0.0417974	0.543472	0.7866
MAPK7	0.0519425	0.569194	0.923641	0.038235	0.690339	0.92253	-0.0166473	0.852505	0.946344
SUGT1	0.0627352	0.455289	0.891896	0.0342329	0.690458	0.92253	-0.00600066	0.944028	0.979019
CCDC174	0.0645004	0.633344	0.940393	0.0534715	0.692584	0.922764	0.017938	0.899644	0.961427
NPEPPS	0.042665	0.408482	0.878724	0.0221245	0.692269	0.922764	-0.0525943	0.322099	0.624479
PPP1R3G	0.0046674	0.987601	0.999732	0.121644	0.69121	0.922764	-0.236326	0.420063	0.702559
ZNF324B	0.0592145	0.766236	0.965574	0.0758806	0.691314	0.922764	0.273724	0.177594	0.467219
PAXBP1-AS1	0.308498	0.151584	0.749278	0.0830491	0.69341	0.923319	-0.336832	0.117604	0.375766
USP32P3	0.0943013	0.61074	0.935974	0.0708441	0.695076	0.923419	-0.0896776	0.611423	0.827647
IL15RA	0.653878	0.0942727	0.704752	0.133679	0.695372	0.923552	-0.452175	0.250377	0.554096
NFU1	0.01003	0.931233	0.988872	0.0464801	0.696848	0.923731	0.128105	0.277373	0.582149
SPTAN1	0.096787	0.0609955	0.65843	0.0245213	0.696964	0.923731	-0.00154205	0.974616	0.991543
FAM185A	0.0470088	0.836062	0.977078	0.0861821	0.698513	0.924551	-0.0677359	0.757838	0.906436
IFNE	0.264522	0.456496	0.891896	0.127088	0.698639	0.924551	-0.380062	0.244969	0.548155
MAP3K13	0.11235	0.41535	0.879446	0.053699	0.698297	0.924551	0.103313	0.473873	0.741077
DCUN1D4	0.0931922	0.302455	0.832938	0.034646	0.69871	0.924554	-0.132734	0.151845	0.432376
HIST1H2BK	0.303683	0.110087	0.718582	0.0671607	0.700002	0.925291	0.135213	0.521472	0.771642
ITGB1	0.0641524	0.161832	0.756039	0.0227343	0.700877	0.925695	-0.00737535	0.872247	0.952424
EIF4EBP2	0.0635858	0.360839	0.860677	0.0275785	0.702941	0.926318	0.0487374	0.496666	0.757063
MRPL48	0.0533597	0.653516	0.943747	0.0459776	0.702619	0.926318	-0.115388	0.327156	0.628081
TIA1	0.0952113	0.211482	0.779981	0.0307575	0.701978	0.926318	-0.113482	0.125579	0.38936
ACAD11	0.257671	0.0697931	0.663059	0.0556182	0.70355	0.926429	-0.153357	0.272811	0.57838
PNPO	0.0605637	0.429459	0.881965	0.0299851	0.704674	0.926827	0.0586304	0.453705	0.727404
PRDM15	0.0780833	0.523894	0.91061	0.0509176	0.7046	0.926827	-0.0512312	0.635259	0.841425
CNST	0.0886538	0.485292	0.900324	0.0478182	0.707286	0.926894	-0.198322	0.0943533	0.333129
CPSF6	0.0136578	0.820024	0.97472	0.0237685	0.707684	0.926894	-0.103874	0.0929786	0.330683
EFCAB7	0.0522544	0.782126	0.966904	0.0736633	0.709015	0.926894	-0.256574	0.182218	0.473242
EMSY	0.00815137	0.928381	0.988138	0.0341885	0.709328	0.926894	0.0930952	0.330126	0.630482
FOXE1	0.00268814	0.982342	0.999048	0.0462928	0.705557	0.926894	0.05335	0.655527	0.85282
L3MBTL3	0.0355759	0.832525	0.977031	0.0621923	0.708837	0.926894	-0.00241152	0.988824	0.996728
MIR762HG	0.268922	0.505666	0.906266	0.142618	0.708181	0.926894	-0.0982412	0.798024	0.924954
RIOK3	0.199096	0.0594292	0.657887	0.0385507	0.706472	0.926894	-0.110439	0.310974	0.615177
S1PR2	0.168789	0.612681	0.936147	0.119906	0.70949	0.926894	0.0364178	0.915817	0.96661
TCF4	0.048436	0.819414	0.97472	0.0773714	0.706304	0.926894	0.408939	0.0825011	0.30887
TRDMT1	0.15433	0.456287	0.891896	0.0754815	0.70925	0.926894	0.0803803	0.731381	0.894365
TTC38	0.0340512	0.777877	0.966904	0.0470871	0.706494	0.926894	-0.0498458	0.682817	0.866628
USP40	0.0996074	0.179179	0.762832	0.026638	0.706353	0.926894	-0.0355876	0.658625	0.854565
VPS36	0.115631	0.194212	0.77222	0.0337116	0.708776	0.926894	-0.0249679	0.773369	0.914522
ZNF230	0.122807	0.58352	0.927366	0.0815243	0.708634	0.926894	-0.196395	0.365008	0.659204
ZNF32	0.0693933	0.644592	0.941621	0.054921	0.705099	0.926894	-0.108538	0.480016	0.745518
ZNF764	0.0235126	0.885107	0.984673	0.0620739	0.70816	0.926894	-0.0222718	0.897987	0.96064
ZNHIT6	0.11315	0.319484	0.843197	0.0441678	0.708885	0.926894	0.0276795	0.812162	0.929927
COX11	0.0365554	0.559791	0.920727	0.0235814	0.710682	0.927609	-0.0984044	0.118218	0.377029
LINC01460	0.479117	0.324003	0.846445	0.16886	0.710649	0.927609	-0.831621	0.103514	0.349325
COX16	0.0355267	0.726002	0.958105	0.0371521	0.711039	0.927717	0.093871	0.36918	0.662238
RUSC1	0.0249165	0.758171	0.963934	0.0274024	0.712251	0.928581	-0.0215308	0.788464	0.92086
BBS12	0.106505	0.690322	0.949566	0.10372	0.712689	0.929063	-0.183689	0.493934	0.755362
ZNF383	0.0458943	0.802922	0.970497	0.0696331	0.712841	0.929084	0.0832576	0.679646	0.865214
ARMC2	0.0987874	0.802816	0.970497	0.139867	0.71565	0.929154	-0.157189	0.693324	0.872708
EN2	0.126497	0.748911	0.961139	0.137839	0.714905	0.929154	-0.42005	0.243079	0.546083
IDE	0.0714581	0.305244	0.833714	0.0229534	0.713676	0.929154	-0.0897501	0.190986	0.483585
KCTD1	0.0375047	0.622988	0.938441	0.0261914	0.714606	0.929154	-0.0237652	0.756381	0.905724
NUAK1	0.0790846	0.574781	0.924978	0.0529235	0.713244	0.929154	-0.291395	0.0532848	0.243994
ZNF622	0.0548585	0.568565	0.923525	0.0353006	0.713339	0.929154	0.197242	0.0510342	0.237785
DOCK3	0.00816406	0.955357	0.995152	0.0526379	0.719599	0.930271	0.109139	0.456318	0.728912
LINC00858	0.577332	0.25674	0.809936	0.158264	0.719759	0.930271	-0.859518	0.0763084	0.29772
PPP1R32	0.0777722	0.844727	0.978268	0.150509	0.719525	0.930271	-0.437925	0.236017	0.538031
SSX2IP	0.0296585	0.778647	0.966904	0.0373442	0.719604	0.930271	-0.09779	0.341386	0.639483
CEP295	0.105527	0.332727	0.85089	0.0405743	0.720668	0.930507	-0.22278	0.0593601	0.258454
ANG	0.0357004	0.887597	0.984673	0.0878562	0.721967	0.931007	-0.120982	0.631165	0.839448
ESPL1	0.00464254	0.943918	0.992247	0.0241272	0.721387	0.931007	-0.0332698	0.612536	0.828355
NBPF9	0.0761738	0.340946	0.855719	0.0270495	0.721781	0.931007	-0.0467676	0.547493	0.789461
PDCD7	0.010596	0.888668	0.984673	0.0278411	0.722991	0.931007	0.0613344	0.423038	0.704838
WDR24	0.0334376	0.765022	0.965541	0.0399632	0.722277	0.931007	-0.107954	0.318544	0.622216
CAB39L	0.165502	0.639908	0.940994	0.118321	0.723339	0.931011	-0.125246	0.703956	0.878855
GPR3	0.204119	0.577659	0.9255	0.126035	0.725952	0.931189	0.090062	0.803722	0.926181
ST7	0.028184	0.852778	0.979452	0.0524567	0.725842	0.931189	-0.0717259	0.619161	0.832679
TMEM126A	0.0681552	0.640658	0.940994	0.0481483	0.725482	0.931189	0.0121794	0.92933	0.972525
ATP11B	0.0201108	0.819295	0.97472	0.0305291	0.727985	0.931506	-0.0604112	0.499052	0.758824
EBI3	0.0839298	0.862487	0.981164	0.162689	0.727798	0.931506	-0.327638	0.491628	0.754221
ELMO3	0.0397988	0.900511	0.98559	0.115273	0.727853	0.931506	0.0318111	0.917433	0.967782
INTS12	0.0279932	0.862682	0.981205	0.0559794	0.727875	0.931506	-0.145115	0.393043	0.682812
UGT8	0.327964	0.0972314	0.706946	0.0631303	0.727678	0.931506	0.00248959	0.990503	0.99675
MERTK	0.224599	0.379696	0.867147	0.0835923	0.728163	0.931632	-0.455722	0.068811	0.281091
FICD	0.184615	0.401135	0.875433	0.0721565	0.7305	0.932135	-0.339334	0.139608	0.413967
MTG1	0.0759132	0.378465	0.867147	0.0295876	0.730083	0.932135	-0.0538679	0.507737	0.764058
GGA1	0.0150239	0.849097	0.978268	0.0272427	0.731919	0.932635	-0.094872	0.232352	0.534617
KRR1	0.0215741	0.772707	0.966851	0.0255582	0.731879	0.932635	-0.0601321	0.455598	0.728463
BLOC1S2	0.0383624	0.71542	0.956119	0.0356175	0.732404	0.932672	-0.0768616	0.442897	0.720565
DMXL1	0.0537334	0.547888	0.916611	0.0310746	0.733345	0.932672	-0.148563	0.10818	0.35824
FAM230C	0.256077	0.459974	0.892191	0.112416	0.732584	0.932672	-0.0219962	0.951756	0.982415
TCF25	0.0423622	0.535268	0.913471	0.0223393	0.733662	0.932706	-0.0686357	0.291278	0.595472
THAP7-AS1	0.0363002	0.910543	0.986575	0.107649	0.733746	0.932706	-0.240993	0.410919	0.697245
TMEM248	0.0281629	0.624009	0.938478	0.0204095	0.734384	0.932992	0.00623213	0.913204	0.965879
ZRANB2	0.0939827	0.29576	0.828969	0.0271294	0.734836	0.933477	-0.11309	0.188482	0.480553
SLC11A2	0.047552	0.541895	0.914687	0.0272323	0.735086	0.933707	-0.018793	0.809567	0.928567
DGUOK-AS1	0.457615	0.279163	0.821891	0.132742	0.73651	0.935078	-0.595864	0.135635	0.407266
TRIM59	0.129419	0.0691486	0.660942	0.0257499	0.736774	0.935237	-0.0688065	0.319461	0.622634
ASAH2B	0.121864	0.458296	0.892191	0.0516572	0.737229	0.93539	0.0353475	0.835672	0.938417
GGA3	0.0474738	0.456603	0.891896	0.0213298	0.73805	0.935398	-0.0791003	0.218051	0.519232
DRG2	0.0437152	0.554724	0.919736	0.0287526	0.739485	0.935935	-0.0545014	0.461417	0.733108
NES	0.0633583	0.771736	0.9663	0.072384	0.739606	0.935935	0.0287546	0.897005	0.960377
WDR17	0.0355377	0.815194	0.973896	0.0520097	0.739506	0.935935	-0.0935441	0.576188	0.807204
HOMER3	0.025873	0.841245	0.978228	0.0428292	0.739773	0.936017	0.220085	0.0898997	0.323298
SLC35A3	0.0309858	0.814282	0.973394	0.0445359	0.739878	0.936017	0.141428	0.227517	0.529038
RAB36	0.0496689	0.756105	0.963501	0.0509561	0.7402	0.936212	-0.0262037	0.867969	0.951894
KLHL22	0.148514	0.204271	0.777069	0.0368437	0.740552	0.936431	-0.147333	0.219003	0.5204
WHAMM	0.000827211	0.994148	0.999868	0.0390548	0.74055	0.936431	-0.0311309	0.780116	0.917566
KRT8P12	0.0189162	0.9366	0.990767	0.0752272	0.741573	0.936876	-0.21951	0.370633	0.663702
PSMC2	0.0902144	0.134558	0.741806	0.0204231	0.741576	0.936876	-0.067558	0.260268	0.565809
CREBZF	0.0242069	0.662181	0.94402	0.0203076	0.743445	0.937655	-0.102342	0.0636235	0.268478
FAM50A	0.0332564	0.632103	0.940393	0.0240536	0.743025	0.937655	0.0334019	0.620582	0.833386
NDUFB4	0.0853485	0.240082	0.801998	0.0229312	0.743474	0.937655	-0.0284927	0.691961	0.872125
TMEM150C	0.0806862	0.789748	0.967912	0.101064	0.743757	0.937655	-0.301032	0.30802	0.612684
ZNF384	0.0980256	0.206937	0.77749	0.0252353	0.743195	0.937655	-0.0534108	0.456121	0.728912
ZNF490	0.187153	0.671526	0.946155	0.118249	0.744796	0.938228	-0.128298	0.760638	0.908183
MED24	0.0537323	0.375873	0.867147	0.0197733	0.745756	0.938443	-0.0705446	0.244359	0.547717
MRPS7	0.0164528	0.798566	0.969063	0.0223807	0.746542	0.938443	-0.00428558	0.947108	0.980259
ALG5	0.0819319	0.532991	0.913471	0.0436111	0.748131	0.93864	-0.0392066	0.777354	0.916094
ACY1	0.128376	0.303841	0.833714	0.0390416	0.748571	0.938803	-0.117276	0.351437	0.647625
2023-03-05	0.0147437	0.845851	0.978268	0.0273545	0.748428	0.938803	0.0618794	0.433522	0.712756
LGALS4	0.452359	0.330064	0.849606	0.129299	0.749662	0.938886	-0.668668	0.143872	0.421267
RSKR	0.120829	0.356661	0.858586	0.0339677	0.750815	0.939676	-0.0646477	0.60521	0.823014
NRSN2-AS1	0.140881	0.326819	0.846916	0.0442345	0.75172	0.939944	-0.253518	0.0664111	0.275187
TMEM128	0.206037	0.327604	0.848118	0.0646383	0.751649	0.939944	-0.375258	0.0752632	0.295178
LPP-AS2	0.208153	0.611247	0.935974	0.129197	0.751853	0.940008	-0.443359	0.284888	0.589434
METTL3	0.0125077	0.860927	0.980418	0.0227962	0.752461	0.940062	-0.117181	0.102699	0.347963
SNX18	0.00634567	0.94694	0.992737	0.0322975	0.75231	0.940062	0.133502	0.170595	0.457975
ZSCAN21	0.031819	0.857706	0.979914	0.0566426	0.75346	0.940657	-0.0336397	0.854063	0.946837
DNAJC27	0.095782	0.630042	0.940393	0.0630538	0.753597	0.940711	0.162448	0.444379	0.721279
LAMC1	0.0594945	0.217863	0.785713	0.0190402	0.755586	0.941642	-0.00824546	0.860952	0.949047
NEIL3	0.0442739	0.691744	0.949796	0.0361014	0.755044	0.941642	0.034655	0.728814	0.892756
SNRNP48	0.0320073	0.782006	0.966904	0.0384263	0.755647	0.941642	0.00600161	0.957069	0.984825
TTC25	0.282401	0.351178	0.857358	0.0885369	0.755197	0.941642	-0.367159	0.239208	0.541545
ACTL6A	0.054087	0.480244	0.898903	0.0245625	0.757094	0.942042	-0.0151199	0.841041	0.941447
BAG5	0.0683481	0.4388	0.885166	0.026365	0.757297	0.942042	-0.104165	0.201644	0.498555
GPRIN2	0.0414578	0.662185	0.94402	0.0307613	0.757192	0.942042	0.0926848	0.350825	0.647301
RFESD	0.133342	0.724095	0.95699	0.108322	0.758472	0.94242	0.38258	0.357334	0.65267
FAM106C	0.368333	0.461565	0.892681	0.143293	0.759162	0.942724	-0.45995	0.333608	0.632312
NIN	0.0225091	0.747526	0.960678	0.0218226	0.75992	0.94321	-0.036157	0.578552	0.808563
ATP5MD	0.0428964	0.572123	0.924179	0.023809	0.760248	0.943259	-0.0343223	0.65102	0.850254
SP4	0.0294921	0.845694	0.978268	0.0488769	0.760335	0.943259	-0.0986472	0.527086	0.775692
HARS2	0.0466797	0.547096	0.916504	0.0230887	0.76111	0.943496	-0.0551519	0.485635	0.74952
PARGP1	0.491209	0.190017	0.768653	0.103977	0.76121	0.943512	-0.368008	0.346457	0.643535
RBBP6	0.0876403	0.142314	0.745215	0.0195916	0.762041	0.943675	-0.0410649	0.507515	0.763872
GBE1	0.0399419	0.607681	0.935031	0.0229335	0.764201	0.944257	0.110724	0.17346	0.461902
CPOX	0.0255896	0.77346	0.966863	0.0259905	0.764752	0.94445	0.00317165	0.969343	0.989792
FAM174A	0.147319	0.426186	0.880565	0.0543576	0.764905	0.94445	-0.00147046	0.9939	0.997768
SMG1P5	0.12565	0.380474	0.867147	0.0415957	0.764832	0.94445	-0.133616	0.369908	0.662901
MAN1C1	0.037339	0.914554	0.986601	0.0968794	0.765601	0.94463	0.315604	0.394408	0.684001
ARAP3	0.0447188	0.610627	0.935974	0.0299646	0.767306	0.945366	0.0308933	0.72368	0.889684
CES3	0.183731	0.374043	0.865946	0.0571081	0.767757	0.945366	-0.0616749	0.778298	0.916512
OMA1	0.070282	0.588793	0.929242	0.0387788	0.766723	0.945366	0.177071	0.239734	0.542271
SDHC	0.034258	0.560484	0.920727	0.0203983	0.766865	0.945366	-0.0213737	0.717009	0.885945
TRAIP	0.00309514	0.983315	0.999204	0.0446616	0.766861	0.945366	0.0166491	0.917223	0.967782
HERC2P3	0.0140946	0.908893	0.986406	0.0432447	0.768143	0.945404	-0.155529	0.22997	0.531732
PHC1	0.100304	0.117253	0.725877	0.0193334	0.76915	0.945646	0.00955042	0.881333	0.954731
SNAPC1	0.0173401	0.85719	0.979914	0.0277753	0.769909	0.946149	-0.0826357	0.367782	0.661277
ZFAND5	0.00999081	0.838061	0.977175	0.0159456	0.770381	0.946215	-0.0636249	0.192139	0.485353
EFHC1	0.125324	0.264693	0.814394	0.0318283	0.770813	0.946485	-0.146955	0.154121	0.434476
XRN2	0.0101936	0.841968	0.978233	0.0161821	0.770881	0.946485	0.00784728	0.878989	0.954403
C1orf220	0.155447	0.785703	0.967239	0.165838	0.771839	0.94673	-0.14756	0.739819	0.898166
ARHGEF19	0.00657595	0.971115	0.996624	0.0458368	0.772531	0.946975	0.00122041	0.994726	0.998082
MIR497HG	0.014786	0.950618	0.993614	0.0722021	0.772862	0.947049	0.272466	0.264532	0.570117
OASL	0.305377	0.287428	0.826225	0.0732939	0.774069	0.947375	0.563216	0.119774	0.379924
ADPGK	0.0582766	0.318906	0.843197	0.0181225	0.775406	0.947388	-0.0810646	0.173677	0.461951
AGL	0.0227578	0.823643	0.9753	0.0301969	0.774865	0.947388	-0.124262	0.220302	0.521422
THOC1	0.0420147	0.679915	0.948381	0.0308295	0.775316	0.947388	-0.106608	0.292417	0.596402
CAST	0.0422437	0.403595	0.876486	0.0158124	0.77675	0.947525	-0.0739326	0.14117	0.416685
GIN1	0.0923763	0.683561	0.948386	0.0649818	0.776091	0.947525	-0.0558372	0.798083	0.924954
HAUS3	0.148754	0.20526	0.777069	0.0328934	0.776078	0.947525	-0.01949	0.872494	0.952498
SUDS3	0.0227296	0.76808	0.965574	0.0206845	0.77601	0.947525	-0.00824966	0.91363	0.965879
TRAPPC11	0.100566	0.233261	0.800889	0.0247199	0.776756	0.947525	-0.150901	0.0726128	0.290323
ZNF576	0.210121	0.206136	0.777464	0.0457654	0.776722	0.947525	-0.138477	0.439636	0.718447
CNTROB	0.0522679	0.479026	0.898903	0.0195681	0.777711	0.947772	-0.0723793	0.330774	0.630943
TXNDC16	0.0241239	0.932991	0.989573	0.0806047	0.777811	0.947772	-0.221819	0.41741	0.700489
CRADD	0.0696705	0.717879	0.956238	0.0529897	0.778641	0.948014	0.0315446	0.880086	0.954731
ZNF217	0.0154712	0.787007	0.967678	0.016558	0.778574	0.948014	0.0220909	0.708323	0.88118
TET1	0.03663	0.897309	0.984945	0.0787901	0.778865	0.948202	-0.247429	0.374275	0.667168
SREK1	0.0711246	0.213594	0.782229	0.0184301	0.779882	0.948657	-0.0966924	0.119367	0.379339
CHURC1	0.0708889	0.432167	0.882547	0.0253821	0.781621	0.949103	0.11282	0.238757	0.540802
NPTN-IT1	0.447093	0.0893645	0.695905	0.0639131	0.781428	0.949103	-0.394481	0.117991	0.376649
TDRD7	0.00984848	0.920302	0.987431	0.0273375	0.782236	0.949324	-0.00640324	0.947136	0.980259
WDR81	0.0415209	0.576134	0.925208	0.0202101	0.782241	0.949324	0.0590052	0.432383	0.711833
ZMPSTE24	0.0244186	0.728109	0.958384	0.0221274	0.782227	0.949324	-0.120291	0.101161	0.345549
GRIP2	0.141148	0.689501	0.949566	0.0910044	0.782795	0.94957	-0.594951	0.0720356	0.289361
FASTKD1	0.0786143	0.438818	0.885166	0.0273574	0.783639	0.949996	-0.0377289	0.706032	0.88004
COA3	0.0764835	0.394093	0.87215	0.0239257	0.783908	0.950069	0.0191434	0.821558	0.932573
CHD9	0.103826	0.122904	0.732355	0.0192078	0.785561	0.950353	-0.110747	0.0955992	0.334748
LDLRAD2	0.0324837	0.712031	0.955547	0.0279717	0.785453	0.950353	-0.173341	0.0527277	0.242673
DNAJC25	0.0752964	0.623349	0.938441	0.0409051	0.786644	0.950811	-0.209753	0.18948	0.481655
DDX5	0.0882406	0.110001	0.718582	0.0157648	0.787717	0.951426	-0.0986933	0.0672833	0.277528
PRKAR2A	0.00431546	0.954468	0.995152	0.0208588	0.789356	0.952361	0.0701771	0.340042	0.638686
BCOR	0.0639731	0.360774	0.860677	0.0186463	0.789761	0.95247	-0.0974515	0.158812	0.440914
FZD5	0.00462307	0.963418	0.996442	0.0274651	0.790006	0.952587	-0.0750082	0.515095	0.767644
RPL32P3	0.100909	0.493831	0.903218	0.0400177	0.790489	0.952587	-0.0383483	0.788911	0.920972
ZFAND3	0.0689238	0.392974	0.871774	0.0220259	0.790507	0.952587	-0.0659458	0.413134	0.697946
ZHX1	0.00634722	0.952815	0.994504	0.0284048	0.790013	0.952587	0.0781866	0.455405	0.728339
KRBA1	0.0363293	0.827395	0.975781	0.0459288	0.791057	0.952634	0.0717236	0.659562	0.85527
TBC1D2	0.0768947	0.390191	0.871167	0.0236986	0.790785	0.952634	-0.119202	0.164793	0.449505
TELO2	0.0163257	0.851462	0.978965	0.023071	0.791093	0.952634	-0.0192034	0.813805	0.930436
RALA	0.0250822	0.809513	0.971574	0.0276885	0.791334	0.952806	0.142364	0.181847	0.47274
UTS2	0.661885	0.211536	0.779981	0.115959	0.791447	0.952806	-0.796262	0.138557	0.41235
RIPK4	0.078262	0.435257	0.884051	0.0270569	0.791622	0.952857	0.0696859	0.491892	0.75436
MORC2-AS1	0.0606975	0.885514	0.984673	0.100339	0.792476	0.953027	0.0418346	0.926319	0.971248
SBF2-AS1	0.252365	0.129019	0.737399	0.0452582	0.792372	0.953027	-0.129852	0.446216	0.721979
IFNLR1	0.15971	0.643522	0.941375	0.0842778	0.792857	0.953037	-0.321777	0.361148	0.655986
CHD8	0.0314621	0.571508	0.924179	0.0147525	0.793427	0.953239	-0.0464586	0.421154	0.703269
DGKA	0.0581682	0.60888	0.935555	0.0294218	0.794125	0.95348	0.11509	0.331287	0.631276
MARK3	0.00914108	0.88666	0.984673	0.0171827	0.795487	0.95348	0.037338	0.578752	0.808563
SP1	0.0447342	0.454227	0.891896	0.0162503	0.794208	0.95348	-0.0230548	0.689347	0.871007
SREK1IP1	0.100989	0.411965	0.878724	0.0331606	0.794008	0.95348	-0.155125	0.181614	0.47274
SPTY2D1	0.0261941	0.76505	0.965541	0.0229564	0.795946	0.953575	0.0523507	0.552713	0.792304
WDR47	0.139114	0.329856	0.84955	0.0381874	0.796506	0.953806	0.0149928	0.923013	0.969877
BARD1	0.0491979	0.736102	0.960108	0.0386549	0.799375	0.953925	-0.077359	0.588683	0.814102
FAM161B	0.0678254	0.628435	0.939718	0.0354156	0.798187	0.953925	-0.0582852	0.674776	0.863449
NQO2	0.094656	0.207271	0.77749	0.019422	0.79843	0.953925	-0.0961503	0.199794	0.495791
SNX25	0.0828662	0.550326	0.91787	0.0381521	0.799276	0.953925	-0.222145	0.1083	0.35827
SUPT4H1	0.0950942	0.229981	0.795919	0.0210953	0.799071	0.953925	-0.100673	0.190712	0.48307
VGLL4	0.0228221	0.795196	0.969017	0.0228247	0.798823	0.953925	-0.0232682	0.784975	0.918835
ZXDB	0.0881028	0.480292	0.898903	0.0289668	0.798095	0.953925	-0.168724	0.159279	0.441488
PIAS1	0.00790613	0.914638	0.986601	0.0193549	0.800334	0.954116	-0.108808	0.148939	0.428329
EIF1AY	0.0562685	0.677908	0.947739	0.0356291	0.801009	0.954323	0.0177908	0.903471	0.963337
PSEN1	0.0955483	0.160056	0.756038	0.0186355	0.80143	0.954428	-0.124632	0.0676377	0.278384
PCNX4	0.0134386	0.85364	0.979499	0.0178342	0.804327	0.955143	0.0408487	0.573472	0.805726
SERPINB6	0.0214705	0.728252	0.958384	0.015603	0.80542	0.955578	0.0814185	0.197477	0.492475
USP36	0.00696894	0.913049	0.986575	0.0162121	0.80548	0.955578	-0.0245158	0.703046	0.878488
NEK7	0.139059	0.177132	0.762832	0.0222121	0.805785	0.955636	-0.029175	0.779256	0.917135
THAP9-AS1	0.0838389	0.517677	0.909964	0.0321762	0.805902	0.955636	0.0291617	0.827071	0.935111
ECHDC3	0.209542	0.290218	0.828075	0.0465443	0.807201	0.956257	-0.256109	0.153852	0.434078
PKN3	0.00968327	0.893143	0.984673	0.0183105	0.807163	0.956257	-0.0746498	0.301256	0.60594
UGGT2	0.0574199	0.528771	0.912669	0.0247003	0.808241	0.956431	-0.161022	0.076662	0.298071
CIRBP-AS1	0.177129	0.592381	0.930102	0.0766101	0.809169	0.956529	-0.227516	0.491324	0.754052
FERP1	0.116691	0.719442	0.956238	0.0786543	0.810496	0.956529	-0.0727722	0.816139	0.930785
RLIM	0.0312055	0.626435	0.938992	0.0168341	0.80938	0.956529	-0.119547	0.0595943	0.259224
TRMT2A	0.115005	0.254591	0.807939	0.0237836	0.81037	0.956529	0.0769406	0.438408	0.717835
PCGF2	0.00101383	0.988433	0.999732	0.0173013	0.811659	0.957438	-0.00761593	0.912884	0.965879
CHCHD7	0.228256	0.300117	0.831923	0.0482624	0.811991	0.957523	-0.0741287	0.744989	0.900685
CRYGS	0.0432344	0.920366	0.987431	0.107321	0.813354	0.95774	0.0165309	0.967664	0.989342
NPHP1	0.15188	0.459095	0.892191	0.0488397	0.813373	0.95774	-0.144738	0.504196	0.761702
POLR2G	0.010738	0.885609	0.984673	0.0192375	0.813106	0.95774	-0.0127255	0.867118	0.951544
JMJD4	0.157548	0.150968	0.749278	0.0268988	0.814663	0.957779	-0.0581862	0.598589	0.818943
METTL27	0.130146	0.525987	0.91153	0.0457344	0.814601	0.957779	0.229197	0.29855	0.603332
AP1G1	0.0443384	0.40676	0.878293	0.0131559	0.816624	0.957969	-0.0609008	0.283972	0.588346
CDC14B	0.116246	0.235179	0.80168	0.0230879	0.816225	0.957969	-0.115802	0.227911	0.529501
TJP2	0.185612	0.346949	0.857074	0.0381332	0.816569	0.957969	-0.085608	0.661332	0.85582
UBE4A	0.00540757	0.939662	0.991432	0.0183384	0.816966	0.957978	-0.0917586	0.202692	0.499779
OTUD4	0.109452	0.152612	0.749278	0.0172946	0.817609	0.958358	-0.108231	0.127832	0.392711
AS3MT	0.0461261	0.810502	0.971984	0.0442434	0.818102	0.958591	-0.169652	0.364282	0.658347
SYP	0.121396	0.647569	0.942094	0.058884	0.818885	0.959134	-0.485028	0.0643981	0.269899
LINC00997	0.438794	0.0792828	0.687086	0.0532979	0.818988	0.959171	-0.291121	0.245276	0.548203
PCNX2	0.130596	0.23322	0.800889	0.0254805	0.819431	0.959441	-0.0254572	0.811792	0.929781
ANKMY2	0.0865876	0.437348	0.88443	0.0261542	0.820405	0.959689	-0.162433	0.111297	0.36341
KIRREL2	0.164768	0.748254	0.960924	0.11227	0.820777	0.959689	-0.59903	0.141342	0.41684
SPATA41	0.290577	0.568707	0.923525	0.115424	0.820248	0.959689	-0.0961729	0.851461	0.945899
VPS41	0.0208045	0.791375	0.967912	0.0184453	0.821567	0.959785	-0.121953	0.115925	0.372688
CYP51A1	0.00979369	0.873036	0.982757	0.0144432	0.821811	0.95982	-0.0274844	0.646594	0.848014
ZSCAN16-AS1	0.379219	0.278844	0.821891	0.071986	0.823201	0.960188	-0.439063	0.186866	0.478877
ZWINT	0.0593375	0.40099	0.875433	0.0161352	0.823287	0.960188	-0.0264879	0.701429	0.877593
NDUFB5	0.0679001	0.536246	0.913471	0.0236276	0.824173	0.960387	-0.0609881	0.556497	0.795734
DGCR6L	0.178295	0.18155	0.762832	0.0283664	0.824743	0.960591	0.056213	0.643109	0.846128
MRPL34	0.118404	0.293768	0.828075	0.0233906	0.824876	0.960663	0.126205	0.322676	0.624792
CBWD2	0.0727765	0.461283	0.892421	0.0223888	0.82595	0.96117	0.0212047	0.830814	0.936843
CTNS	0.00452728	0.968698	0.996624	0.0254942	0.826672	0.96138	-0.125601	0.260755	0.566263
CCDC191	0.139902	0.419052	0.879446	0.0354846	0.828389	0.961796	-0.216675	0.200189	0.496498
DEPDC5	0.194005	0.196676	0.774048	0.0318072	0.82822	0.961796	-0.302744	0.0614359	0.263513
ELF2	0.171103	0.161263	0.756039	0.0265223	0.827425	0.961796	-0.13393	0.294889	0.59881
WWOX	0.0210873	0.897464	0.984945	0.0357649	0.827553	0.961796	0.147889	0.389486	0.679987
GPALPP1	0.111711	0.322111	0.845731	0.0236971	0.828931	0.961827	0.00147988	0.989807	0.996728
TWIST1	0.0882865	0.582558	0.926942	0.0340154	0.829217	0.962076	0.320731	0.0729575	0.29111
CD302	0.0659753	0.729939	0.958851	0.0466654	0.830919	0.962399	-0.157073	0.438624	0.717991
DTWD2	0.0968626	0.592284	0.930102	0.0377576	0.831421	0.962399	0.132415	0.488219	0.75137
MRPL43	0.0143652	0.846414	0.978268	0.0166761	0.831672	0.962399	-0.0578813	0.452705	0.726494
PSMB8	0.0622368	0.601551	0.932167	0.025258	0.831291	0.962399	0.179825	0.127255	0.392181
SPAG1	0.215555	0.0738578	0.677397	0.0272516	0.831684	0.962399	-0.0662429	0.581187	0.810136
TMEM50A	0.0209837	0.787521	0.967678	0.0170285	0.829782	0.962399	-0.0627188	0.41104	0.697307
SLC25A27	0.0393168	0.867161	0.981296	0.0504469	0.832302	0.962602	0.234536	0.346317	0.643451
N4BP2L2	0.0826674	0.298676	0.83152	0.0183975	0.833747	0.963286	-0.14082	0.0943922	0.333129
BAG1	0.123442	0.100498	0.710967	0.0167328	0.834593	0.96377	0.0445674	0.561891	0.799315
AMT	0.49261	0.0899543	0.695905	0.0528664	0.835651	0.964053	-0.0709707	0.824925	0.934478
CEBPA	0.00391871	0.978746	0.997913	0.0303973	0.836049	0.964053	-0.026037	0.859194	0.9486
MSX2	0.0907216	0.381844	0.867219	0.0201778	0.835651	0.964053	-0.14484	0.164232	0.44888
PRKAA1	0.11616	0.0784416	0.687086	0.0138407	0.835953	0.964053	-0.0908543	0.177368	0.467117
SUSD6	0.219661	0.125079	0.732355	0.0271044	0.835265	0.964053	-0.147785	0.306005	0.610986
ZBTB22	0.0297215	0.862951	0.981227	0.0342235	0.835649	0.964053	0.0411181	0.804868	0.926785
B3GNT5	0.152415	0.270054	0.816962	0.0276297	0.836221	0.964077	0.0407251	0.779076	0.91703
C2orf74	0.0783925	0.69115	0.949566	0.0368968	0.837222	0.964193	-0.0142764	0.94477	0.979175
PRR19	0.0683566	0.802982	0.970497	0.0551942	0.840585	0.966124	0.148425	0.634602	0.841147
TRIM39	0.103736	0.508899	0.906909	0.0333435	0.840496	0.966124	-0.184494	0.232982	0.535227
BACH1	0.0544974	0.660894	0.94402	0.0264378	0.841458	0.966344	0.183863	0.141115	0.416612
CTNND1	0.0165909	0.72328	0.95699	0.0107719	0.841804	0.966489	-0.0443793	0.355725	0.651464
KANTR	0.166102	0.286401	0.826163	0.0302321	0.841738	0.966489	-0.0179553	0.913131	0.965879
ELAC1	0.096944	0.689275	0.949566	0.0463443	0.842335	0.966995	-0.0798677	0.742491	0.899256
ZNF114	0.080426	0.777137	0.966904	0.0537923	0.842782	0.966995	-0.0175124	0.95106	0.982019
ZNF473	0.0620996	0.613133	0.936147	0.0247123	0.844049	0.967403	-0.0925278	0.434563	0.713861
FAM110B	0.0948012	0.729847	0.958851	0.0565078	0.845188	0.967666	-0.172965	0.508957	0.764622
CENPC	0.205733	0.180933	0.762832	0.0272077	0.845465	0.967819	-0.270717	0.0831675	0.310433
HTATSF1	0.0701768	0.264069	0.814394	0.0123037	0.845874	0.967877	-0.0462155	0.464069	0.734726
C7orf26	0.0721876	0.434903	0.884051	0.0185062	0.847133	0.968654	0.0244989	0.802394	0.925728
ATP6V1A	0.0139033	0.862056	0.98105	0.0142343	0.849235	0.96986	-0.0199938	0.79894	0.924987
C1orf112	0.0400989	0.718817	0.956238	0.0223079	0.849158	0.96986	0.053676	0.650179	0.850042
APOBEC3F	0.0197939	0.909077	0.986406	0.0301648	0.851637	0.970589	0.192874	0.277821	0.582548
CFAP410	0.122162	0.362316	0.861521	0.0235669	0.850749	0.970589	-0.143336	0.283321	0.587626
CLYBL	0.254544	0.501705	0.905952	0.0670849	0.851766	0.970589	-0.43862	0.22869	0.530398
MICU1	0.034018	0.618282	0.936682	0.0131482	0.852009	0.970589	-0.00876655	0.899518	0.961378
SEC62	0.0223524	0.702621	0.953132	0.0114638	0.851774	0.970589	-0.0211249	0.720941	0.888303
BTBD6	0.0544561	0.536938	0.913539	0.0169468	0.853547	0.9707	0.0408477	0.641443	0.84527
CEBPZ	0.0187011	0.788011	0.967678	0.0122515	0.853505	0.9707	0.138313	0.0553189	0.249515
PIANP	0.393654	0.284732	0.825886	0.0615565	0.85258	0.9707	0.103839	0.793876	0.923543
TTLL5	0.00888986	0.924481	0.987911	0.017911	0.853538	0.9707	-0.0977009	0.273935	0.579193
HELZ	0.0402491	0.588452	0.929031	0.0140436	0.854304	0.970956	0.00167344	0.982356	0.995188
SLC35B4	0.159102	0.0212888	0.572226	0.0126261	0.855564	0.971246	-0.0283274	0.661687	0.856018
LINC01703	0.479421	0.230635	0.796838	0.074572	0.856065	0.971274	-0.325309	0.422397	0.704637
BTBD8	0.0882613	0.641377	0.940994	0.0337066	0.856549	0.971387	-0.360673	0.0543126	0.246826
TMEM220	0.391586	0.253365	0.80745	0.0554341	0.857866	0.971985	0.128082	0.726681	0.891109
PIK3IP1	0.280445	0.547613	0.916611	0.0796862	0.85836	0.97202	0.033584	0.944638	0.979175
WDR55	0.0552244	0.41166	0.878724	0.0129999	0.858615	0.97202	-0.006415	0.925258	0.971042
UMPS	0.0174604	0.826881	0.975515	0.0145508	0.860646	0.972617	-0.0529274	0.538083	0.783049
BAMBI	0.0910213	0.55486	0.919736	0.0266317	0.863483	0.97307	-0.117633	0.423222	0.705058
EPHX2	0.0420506	0.804399	0.970947	0.0298234	0.862763	0.97307	-0.137307	0.424107	0.705704
GTF2H2	0.127517	0.36459	0.862728	0.0247672	0.862487	0.97307	-0.24035	0.0833697	0.310616
KRBOX4	0.330794	0.0662157	0.659684	0.028837	0.861839	0.97307	0.0250888	0.897262	0.960444
MRTFA	0.00346849	0.957522	0.995377	0.0116563	0.862422	0.97307	-0.116751	0.0809152	0.306228
SENP7	0.0862048	0.530539	0.912727	0.0246321	0.861773	0.97307	-0.256398	0.0674303	0.277881
IGFBPL1	0.00152322	0.993854	0.999868	0.0369146	0.86434	0.973452	-0.275625	0.132566	0.40143
PCNX1	0.0543725	0.406173	0.877711	0.011631	0.864285	0.973452	-0.0529032	0.412939	0.697877
HIST1H2BN	0.857976	0.0462919	0.638323	0.0632367	0.865002	0.97367	-0.319825	0.486285	0.749997
LBR	0.0232072	0.666746	0.945033	0.0111191	0.865421	0.973748	0.0764482	0.173099	0.461122
SLFNL1-AS1	0.187065	0.559297	0.920727	0.052615	0.865466	0.973748	-0.406319	0.196982	0.491892
CSNK1A1	0.0272725	0.601124	0.932115	0.0095138	0.865901	0.973991	0.0881065	0.0964387	0.336518
DHRS13	0.0555691	0.733899	0.959924	0.0270771	0.866732	0.97412	0.0568396	0.734994	0.895915
CASP8AP2	0.0677637	0.485446	0.900487	0.0174796	0.866852	0.974174	0.0401836	0.680412	0.865393
RNF19A	0.144658	0.1614	0.756039	0.0175689	0.867435	0.974587	-0.167771	0.11684	0.374445
ELP6	0.0382362	0.780146	0.966904	0.0223939	0.867723	0.974829	-0.163222	0.225966	0.52729
NAMPTP1	0.713675	0.0763832	0.682506	0.0570164	0.869718	0.975691	-0.0335843	0.937248	0.976152
HSBP1L1	0.213159	0.342074	0.855719	0.0347853	0.870504	0.976132	-0.349474	0.11542	0.371436
HIP1R	0.0346286	0.694355	0.951143	0.0136123	0.872683	0.97709	-0.0728147	0.397914	0.68661
ADPRM	0.572897	0.0254478	0.593938	0.0344065	0.873553	0.977161	-0.4348	0.0773628	0.299764
NDUFB1	0.227846	0.0496214	0.638323	0.0175515	0.873348	0.977161	0.0546433	0.657946	0.854448
ADRB1	0.0393598	0.917891	0.987431	0.0576216	0.877104	0.977206	-0.163148	0.665789	0.858948
CCDC22	0.0638805	0.540925	0.914475	0.0165543	0.876316	0.977206	0.0395381	0.707671	0.881111
DISP1	0.300725	0.150811	0.749278	0.0300703	0.876508	0.977206	-0.0327356	0.878719	0.954331
KLF13	0.0240901	0.657495	0.943747	0.00957119	0.875619	0.977206	-0.0875949	0.105016	0.35241
MCOLN3	0.100258	0.767594	0.965574	0.0554119	0.875728	0.977206	0.0540913	0.864024	0.950344
RSRC1	0.0327663	0.734584	0.960108	0.0157759	0.873783	0.977206	0.0274404	0.790449	0.921613
SRGAP3	0.320453	0.40345	0.876486	0.0567963	0.874077	0.977206	-0.412956	0.270238	0.575189
TBP	0.119304	0.346304	0.857074	0.0220746	0.876164	0.977206	0.13047	0.341641	0.639802
ZIC5	0.0361437	0.84552	0.978268	0.0296666	0.8746	0.977206	-0.102609	0.547952	0.789461
FBXO11	0.055273	0.435054	0.884051	0.0112079	0.87835	0.97766	-0.10009	0.153806	0.434078
MAGIX	0.149408	0.74899	0.961139	0.067687	0.87855	0.97766	0.0151999	0.972743	0.991193
MED27	0.15817	0.22237	0.791338	0.0200587	0.878694	0.977739	-0.217925	0.0639977	0.268788
FRYL	0.179351	0.0293838	0.606874	0.012388	0.879874	0.978291	-0.00830391	0.921612	0.969543
NPAT	0.104825	0.391888	0.871505	0.0185695	0.879939	0.978291	-0.110988	0.377252	0.66954
PPWD1	0.0976646	0.336912	0.852821	0.0146104	0.879509	0.978291	-0.109157	0.275736	0.580738
DENND5A	0.0115749	0.874493	0.98304	0.0109046	0.88041	0.978332	-0.100813	0.169495	0.456314
ENC1	0.111439	0.0686001	0.659684	0.00969545	0.882216	0.978636	-0.0296843	0.633455	0.840594
NUP50-DT	0.142019	0.535335	0.913471	0.0325489	0.881333	0.978636	-0.370915	0.0823452	0.308658
VPS16	0.0093013	0.892998	0.984673	0.0106551	0.880894	0.978636	0.115944	0.124716	0.387884
ALPK2	0.0460195	0.572452	0.924179	0.0123223	0.885359	0.978684	-0.0177354	0.824425	0.934068
CARMIL3	0.207069	0.39817	0.875212	0.0337094	0.885066	0.978684	-0.345325	0.134437	0.405205
GATD3B	0.0808384	0.397086	0.875212	0.0121332	0.884866	0.978684	0.119091	0.213053	0.512826
GMFB	0.0198946	0.767399	0.965574	0.0103717	0.885527	0.978684	-0.0619244	0.37238	0.665424
PPIL3	0.0276693	0.846466	0.978268	0.020768	0.884904	0.978684	0.16892	0.267566	0.573193
RIBC2	0.00656592	0.979026	0.997916	0.0365188	0.884817	0.978684	-0.0563246	0.818796	0.931496
SLC35A5	0.0145452	0.881573	0.984673	0.0147955	0.883879	0.978684	-0.144673	0.135796	0.407659
SLC46A1	0.0586275	0.392395	0.871505	0.00970684	0.884912	0.978684	-0.010957	0.87462	0.953497
TTC28-AS1	0.00874549	0.959312	0.995436	0.0253234	0.88358	0.978684	-0.202094	0.24493	0.548155
ZFYVE9	0.199857	0.108714	0.718582	0.0179437	0.884326	0.978684	-0.152352	0.218035	0.519232
C5orf56	0.00482246	0.988934	0.999732	0.0486897	0.88586	0.978912	-0.187887	0.555464	0.794664
ZNF462	0.0272897	0.824828	0.975381	0.0161685	0.886501	0.979254	-0.0615818	0.598841	0.819123
A1BG-AS1	0.0302446	0.866061	0.981296	0.0245807	0.889821	0.979575	-0.121379	0.51258	0.766749
BAP1	0.0147106	0.840787	0.978035	0.00996003	0.889977	0.979575	-0.0824794	0.237917	0.540066
COX7C	0.0877108	0.123118	0.732355	0.00888413	0.887526	0.979575	0.00497854	0.929051	0.972506
GET1	0.0373124	0.750837	0.961456	0.0171316	0.888688	0.979575	0.0239982	0.836132	0.938545
HOXB-AS3	0.136494	0.784761	0.967239	0.0664949	0.888898	0.979575	-0.473584	0.290677	0.595052
HOXB2	0.406911	0.249015	0.806523	0.0448144	0.890082	0.979575	-0.226897	0.522003	0.77181
ICOSLG	0.0517953	0.763304	0.96524	0.0225634	0.889582	0.979575	0.0121213	0.945746	0.979494
IFT27	0.108205	0.247383	0.806186	0.0137279	0.888893	0.979575	0.00953739	0.918092	0.968001
LINC02603	0.569164	0.163192	0.756039	0.0533917	0.889177	0.979575	-0.697062	0.077424	0.29981
MINAR1	0.303598	0.299722	0.831686	0.0382837	0.888641	0.979575	-0.413192	0.134321	0.405116
PRR11	0.00575312	0.931871	0.989084	0.0096917	0.889684	0.979575	-0.0667783	0.289012	0.593141
SIMC1	0.0217946	0.854372	0.979499	0.0172503	0.888298	0.979575	-0.150226	0.190318	0.482433
REEP3	0.0266362	0.745922	0.960321	0.0106309	0.89053	0.979782	-0.00223444	0.977669	0.992981
NIPSNAP3A	0.114442	0.371949	0.864145	0.0180768	0.89174	0.980566	0.199838	0.148567	0.427998
AOC3	0.20771	0.556444	0.920036	0.0444652	0.89251	0.980678	-0.423487	0.212405	0.511811
COX10-AS1	0.0866351	0.463684	0.893127	0.0166199	0.892373	0.980678	-0.173099	0.151008	0.431512
RBM28	0.011186	0.866331	0.981296	0.00928923	0.892563	0.980678	0.0154201	0.819749	0.931687
GSTM2	0.204093	0.44506	0.887428	0.0332741	0.893164	0.981095	-0.259064	0.324116	0.625949
ITPKC	0.00424972	0.969424	0.996624	0.0152472	0.893158	0.981095	0.0819194	0.48069	0.745776
TMEM62	0.1087	0.455246	0.891896	0.0194571	0.893335	0.981125	0.134452	0.400886	0.689282
MSRB2	0.166958	0.240701	0.802474	0.0191367	0.894822	0.981282	0.140548	0.335088	0.633573
RPL34	0.0863056	0.116328	0.725291	0.00797871	0.894563	0.981282	0.0609352	0.272197	0.57736
DESI1	0.110225	0.218598	0.786802	0.0115761	0.896262	0.981468	-0.0925918	0.29111	0.595396
KLF3-AS1	0.0588537	0.891075	0.984673	0.0584315	0.895672	0.981468	-0.044225	0.920706	0.969036
HERC2P5	0.325236	0.236088	0.801822	0.0296151	0.898159	0.981995	-0.418305	0.108403	0.35827
RAB14	0.0344894	0.586253	0.928158	0.00806547	0.897927	0.981995	-0.017545	0.781139	0.91774
RGPD8	0.0024147	0.98436	0.999649	0.0163333	0.898303	0.981995	0.121657	0.275797	0.580738
SALL2	0.0305383	0.860578	0.980418	0.022024	0.898058	0.981995	-0.203165	0.236602	0.538432
PRMT7	0.0550927	0.482952	0.900324	0.0116491	0.899184	0.982115	-0.127891	0.112682	0.366111
ZNF653	0.0520819	0.808453	0.971077	0.0283881	0.900457	0.982647	-0.268904	0.201041	0.497609
FAM189A1	0.625762	0.186865	0.767618	0.0522702	0.901171	0.982792	-0.667332	0.155231	0.436606
SRRM1	0.0169072	0.765439	0.96556	0.00756504	0.900927	0.982792	-0.0891656	0.11678	0.374445
ZNF326	0.0273237	0.737464	0.960321	0.0104151	0.901121	0.982792	-0.0282284	0.723435	0.889543
INO80C	0.0977173	0.664594	0.945033	0.0258754	0.901544	0.982885	-0.0234884	0.918223	0.968001
LINC00630	0.0300094	0.919737	0.987431	0.0377204	0.90165	0.982885	-0.0688462	0.82188	0.932588
ARL15	0.0377803	0.825086	0.975381	0.0208401	0.902422	0.983047	-0.0831461	0.639777	0.844603
ASB6	0.0484993	0.532369	0.913471	0.00934018	0.903857	0.983056	0.0121756	0.875158	0.953674
C5orf15	0.033897	0.642318	0.940994	0.00921398	0.90286	0.983056	-0.0782417	0.262867	0.568426
RABEPK	0.0371161	0.723676	0.95699	0.0138304	0.902584	0.983056	0.00651833	0.948913	0.98105
SNHG1	0.0669888	0.355714	0.858586	0.0103469	0.903371	0.983056	-0.0784411	0.221729	0.522572
TRAPPC8	0.101884	0.241244	0.80263	0.0100333	0.902646	0.983056	-0.142611	0.13561	0.407266
ENTPD8	0.527689	0.185312	0.765379	0.0408863	0.907801	0.98316	-0.450065	0.264958	0.570323
FAM120A	0.00191564	0.969746	0.996624	0.00630107	0.909194	0.98316	0.0444672	0.382676	0.673423
FAM204A	0.147691	0.193814	0.771867	0.0130566	0.905557	0.98316	-0.0338629	0.768987	0.912646
GCNT1	0.216663	0.512678	0.908449	0.036246	0.908952	0.98316	-0.271927	0.391296	0.681683
GLMN	0.0998612	0.61701	0.936682	0.023243	0.905443	0.98316	-0.170923	0.406274	0.692921
GPR135	0.196231	0.294631	0.828969	0.0232361	0.904649	0.98316	-0.270916	0.14592	0.424784
GTF2H3	0.203969	0.0133009	0.539985	0.0104422	0.905205	0.98316	-0.133672	0.101951	0.347111
HGS	0.0354418	0.519568	0.909964	0.0067815	0.907585	0.98316	0.00602275	0.909964	0.965879
IFIT5	0.151646	0.169039	0.758056	0.012219	0.908284	0.98316	0.133933	0.253018	0.557263
LYSMD3	0.0871527	0.452943	0.891583	0.0140157	0.90551	0.98316	-0.0322498	0.781189	0.91774
NAIP	0.363983	0.207066	0.77749	0.0311776	0.906971	0.98316	-0.413997	0.117349	0.37536
NTN1	0.296267	0.462742	0.893127	0.0463575	0.907072	0.98316	-0.751666	0.064918	0.271072
OSTF1	0.21481	0.248883	0.806523	0.0193786	0.905186	0.98316	-0.219492	0.237772	0.539916
PLCE1	0.00202244	0.977883	0.997913	0.0086855	0.908679	0.98316	-0.0677289	0.34045	0.638686
RABGAP1L	0.139971	0.330407	0.850064	0.0158133	0.909107	0.98316	-0.247191	0.0843481	0.312535
SLC20A2	0.15556	0.153087	0.749278	0.0125452	0.907647	0.98316	-0.18898	0.0826163	0.309097
TMTC4	0.0453709	0.657913	0.943747	0.0121144	0.908787	0.98316	-0.15429	0.124875	0.388201
TRANK1	0.373126	0.0120824	0.536687	0.0162075	0.905733	0.98316	-0.139384	0.331714	0.631487
ZNF117	0.0758903	0.770509	0.966114	0.0352426	0.909654	0.983361	0.172716	0.557332	0.796339
RHPN1	0.0190526	0.788112	0.967678	0.00795812	0.912686	0.983541	-0.0920311	0.193113	0.486877
PRKAR1A	0.0140206	0.791389	0.967912	0.00618167	0.912868	0.983638	-0.030883	0.551858	0.791857
COLQ	0.0806971	0.823209	0.975027	0.0368587	0.913119	0.983682	-0.464971	0.161372	0.445014
SLC10A4	0.0696127	0.812223	0.972942	0.0339155	0.913922	0.984011	0.238676	0.442022	0.719832
TRAM2	0.124824	0.0673874	0.659684	0.00721713	0.913829	0.984011	0.0920683	0.209019	0.507804
GOLGA2P5	0.0271148	0.843128	0.978268	0.0149028	0.914388	0.984356	-0.0091894	0.950184	0.981615
TSEN2	0.179692	0.15604	0.751784	0.0119218	0.915395	0.984892	-0.00746904	0.954772	0.983778
NID1	0.245568	0.437014	0.88443	0.0317863	0.915486	0.984911	0.180503	0.569705	0.804154
AKAP6	0.356358	0.362624	0.861521	0.0405105	0.915573	0.984927	-0.636021	0.0860096	0.31613
RB1CC1	0.02212	0.744296	0.960321	0.0075828	0.916352	0.985287	-0.126964	0.053684	0.244994
FAM222A	0.0758058	0.756393	0.963501	0.0247021	0.919097	0.985645	0.184539	0.475275	0.742229
GATM	0.637407	0.0423159	0.638323	0.026166	0.919154	0.985645	-0.578283	0.0591542	0.258229
GTSE1	0.0210517	0.777176	0.966904	0.00785383	0.919292	0.985645	-0.0260601	0.723591	0.889655
IFT43	0.140795	0.252321	0.80745	0.0139667	0.918307	0.985645	0.01814	0.889671	0.957663
RAB4A	0.0479739	0.654028	0.943747	0.0110839	0.917741	0.985645	0.0672842	0.550842	0.791572
MTR	0.0266537	0.711286	0.95547	0.00770922	0.919569	0.985694	0.00928007	0.897819	0.960594
DLGAP1-AS1	0.203515	0.175025	0.762832	0.0143421	0.91995	0.985952	-0.299351	0.0536539	0.244943
C3orf14	0.114969	0.531002	0.912769	0.0178338	0.92107	0.986126	-0.223644	0.224522	0.526096
DYNC1LI2	0.00863764	0.873061	0.982757	0.00581881	0.921205	0.986126	-0.0434861	0.417816	0.700489
HCFC2	0.0724317	0.664766	0.945033	0.0163112	0.920931	0.986126	-0.158255	0.329116	0.629439
CTSS	0.00191711	0.988089	0.999732	0.0126949	0.921572	0.986168	-0.0143879	0.904558	0.963574
HSDL2	0.0164891	0.799461	0.969145	0.00637374	0.921737	0.986168	0.114006	0.0816449	0.307052
GDAP1	0.155276	0.229657	0.795796	0.0131497	0.922731	0.986561	-0.0434461	0.748699	0.902514
CTSH	0.156497	0.307605	0.834617	0.0135356	0.924878	0.986575	-0.128584	0.423899	0.705666
CYP20A1	0.103258	0.578444	0.925662	0.0174794	0.923956	0.986575	-0.174379	0.373372	0.666274
PHF14	0.109495	0.163391	0.756039	0.00763506	0.925332	0.986575	-0.0465812	0.560569	0.798506
PIP5KL1	0.0410479	0.86696	0.981296	0.0224696	0.924162	0.986575	-0.150143	0.53068	0.777803
PWWP3A	0.0128599	0.856295	0.979914	0.00746846	0.925029	0.986575	-0.0456498	0.533532	0.779424
URAHP	0.164135	0.473413	0.897285	0.0217751	0.925532	0.986575	-0.26653	0.206876	0.504861
WDR20	0.0300637	0.788305	0.967678	0.0107975	0.925187	0.986575	-0.00657142	0.954008	0.983392
ZNF14	0.42638	0.214171	0.782437	0.0305709	0.924852	0.986575	-0.360179	0.287472	0.591708
RTCA	0.0227633	0.828334	0.976084	0.0101943	0.926262	0.986722	-0.171586	0.110393	0.361991
AARS2	0.140245	0.191212	0.770436	0.00901293	0.930775	0.987051	-0.10603	0.320571	0.622894
AKTIP	0.100661	0.3094	0.836388	0.00809062	0.937079	0.987051	0.0439078	0.661509	0.855869
ATP5PF	0.0190663	0.836003	0.977078	0.00959843	0.927021	0.987051	0.0881997	0.322431	0.624675
CDK5RAP1	0.0584253	0.527975	0.912669	0.00719767	0.934492	0.987051	-0.0425316	0.648417	0.848571
CNRIP1	0.299666	0.348952	0.857074	0.0268439	0.92912	0.987051	0.642127	0.0772153	0.29945
CRACR2B	0.0639105	0.772604	0.966846	0.018159	0.927208	0.987051	-0.277802	0.193576	0.487428
DGKE	0.146706	0.201791	0.777069	0.00893203	0.935406	0.987051	-0.0989558	0.377689	0.669927
FAM171B	0.0350453	0.82009	0.97472	0.0118975	0.936883	0.987051	-0.0433268	0.785226	0.918835
FBXO10	0.093025	0.47512	0.898216	0.0110015	0.92921	0.987051	0.205462	0.138997	0.412814
GALNT1	0.0149111	0.847655	0.978268	0.00679055	0.929243	0.987051	0.0219197	0.759822	0.907589
HIGD2A	0.0276369	0.716024	0.956119	0.00677385	0.932989	0.987051	0.022992	0.745335	0.900755
HUWE1	0.0346599	0.445162	0.8875	0.00444561	0.933292	0.987051	-0.0327626	0.485211	0.749358
KAT6A	0.0327824	0.592216	0.930102	0.00605195	0.928199	0.987051	-0.00816667	0.897101	0.960377
KLHDC2	0.0658813	0.442433	0.885933	0.00794513	0.929435	0.987051	-0.0543054	0.510894	0.765491
MCOLN1	0.0797102	0.591366	0.930102	0.0139029	0.930422	0.987051	-0.136016	0.368076	0.661395
NFYC	0.0148165	0.860975	0.980418	0.00726373	0.933148	0.987051	0.057207	0.495844	0.756572
PHTF2	0.0320612	0.760825	0.964968	0.00824169	0.93481	0.987051	-0.0989864	0.328977	0.629367
PRSS53	0.0122884	0.936681	0.990767	0.0133962	0.933551	0.987051	0.258531	0.126745	0.391589
PUM1	0.0374989	0.553077	0.919723	0.00552739	0.932958	0.987051	0.0556472	0.379552	0.671227
SMC4	0.0591546	0.250472	0.807102	0.00516263	0.928155	0.987051	-0.0798241	0.102215	0.34754
SNAI1	0.0819327	0.75402	0.962347	0.0194214	0.933984	0.987051	0.189331	0.498613	0.75858
SS18	0.131481	0.0493592	0.638323	0.00538119	0.936454	0.987051	-0.0176423	0.791389	0.921873
TEAD3	0.103202	0.508527	0.906733	0.0131366	0.933205	0.987051	-0.125585	0.448293	0.723251
TNFRSF10A-AS1	0.818528	0.0642122	0.659684	0.0308362	0.931356	0.987051	-0.794239	0.0690824	0.281348
TSTD3	0.216187	0.352509	0.857991	0.0172967	0.935816	0.987051	-0.146445	0.537596	0.782913
UTY	0.0736061	0.617194	0.936682	0.0142358	0.927619	0.987051	0.00439726	0.978131	0.993152
WARS2-AS1	0.169788	0.349865	0.857074	0.0149261	0.932611	0.987051	-0.273603	0.139928	0.414535
UBTD2	0.106162	0.347967	0.857074	0.0085843	0.938417	0.98729	-0.0958259	0.396451	0.685473
ALG13	0.164135	0.105423	0.715596	0.0068491	0.939706	0.987344	-0.0583861	0.563062	0.800212
DNTTIP2	0.0849653	0.315955	0.84101	0.00628555	0.939497	0.987344	-0.0849298	0.294273	0.598168
NDUFA10	0.0292966	0.634665	0.940393	0.00483765	0.939514	0.987344	-0.0531372	0.385978	0.676609
ST3GAL5	0.00648021	0.918319	0.987431	0.00492918	0.940046	0.987472	0.0792703	0.216945	0.51778
IPO9	0.027655	0.601791	0.932167	0.00418444	0.940799	0.987649	-0.00977139	0.862316	0.949689
HUS1	0.0676065	0.597107	0.931597	0.00959999	0.940943	0.987724	-0.0449342	0.716347	0.885581
TFIP11	0.0232716	0.797189	0.969017	0.00693851	0.941268	0.987854	-0.0812872	0.337459	0.636048
DENND4A	0.0702157	0.431558	0.882104	0.00702079	0.941775	0.987872	-0.168158	0.079425	0.303394
PARK7	0.0187404	0.740481	0.960321	0.00443743	0.942243	0.988092	0.0784775	0.167079	0.452919
KDM4C	0.0199208	0.843487	0.978268	0.00730961	0.943309	0.988802	0.0339115	0.741652	0.899153
TTC3P1	0.111518	0.767416	0.965574	0.0260471	0.943971	0.988984	-0.273327	0.443614	0.72078
MAPK1IP1L	0.0718065	0.297136	0.829611	0.00492307	0.944111	0.988997	-0.0532219	0.409249	0.69598
SEC22A	0.173072	0.286766	0.826163	0.010912	0.94459	0.988997	-0.125895	0.467556	0.736804
EID2B	0.102174	0.558454	0.920727	0.0114226	0.945285	0.989243	-0.328571	0.0568715	0.253481
KRI1	0.0077387	0.939538	0.991432	0.00651668	0.945864	0.989243	0.0626511	0.549477	0.790533
PAIP2B	0.00361369	0.98868	0.999732	0.0168919	0.945555	0.989243	-0.07736	0.769022	0.912646
UBA1	0.0268922	0.568322	0.923525	0.00352279	0.947107	0.989665	-0.00683999	0.885972	0.956621
CD2AP	0.00935468	0.895952	0.984945	0.00509754	0.947343	0.989776	-0.102899	0.147082	0.426245
LINC00888	0.131771	0.569897	0.923641	0.0145092	0.947857	0.990116	0.235206	0.348136	0.644182
ANGEL2	0.0521711	0.526059	0.911534	0.00561546	0.94819	0.990185	0.0646362	0.445393	0.721588
KDM2B	0.0143711	0.854517	0.979582	0.0049287	0.951006	0.990832	0.00254392	0.974535	0.991543
KDELR2	0.00995257	0.855548	0.979914	0.00335246	0.951189	0.990947	-0.0182786	0.739544	0.898166
ATP5MG	0.0219458	0.770946	0.966114	0.00520171	0.952048	0.991236	-0.0100646	0.894854	0.960214
OTULINL	0.264765	0.435106	0.884051	0.0194567	0.951641	0.991236	0.227215	0.515104	0.767644
HERC2	0.0624588	0.211447	0.779981	0.00329338	0.952549	0.991371	-0.0600701	0.234687	0.536959
GUCY2EP	0.312693	0.475843	0.898263	0.0233281	0.95312	0.991607	-0.10027	0.815624	0.930785
GABPA	0.0214882	0.831015	0.977031	0.00604955	0.95349	0.991817	-0.153829	0.069949	0.283435
MIS12	0.0661025	0.540169	0.914475	0.00617607	0.954054	0.992003	-0.0761263	0.459648	0.731636
ZYG11A	0.0461004	0.761201	0.96524	0.00937271	0.954152	0.992003	-0.212219	0.193238	0.486925
ALKBH6	0.012651	0.890725	0.984673	0.00469752	0.956075	0.992368	-0.0431242	0.639637	0.8445
EPC1	0.084481	0.453844	0.891896	0.00635385	0.95625	0.992368	0.0134528	0.907299	0.964804
ZNHIT2	0.0148871	0.907409	0.986406	0.00725983	0.955895	0.992368	0.092025	0.493054	0.754954
PTCH2	0.299242	0.458524	0.892191	0.0213241	0.956383	0.992385	-0.234529	0.568478	0.803541
GATA4	0.230422	0.342832	0.855742	0.0115975	0.959292	0.99352	0.117316	0.646563	0.848014
TOMM22	0.000552847	0.995375	0.999868	0.00502579	0.960696	0.994056	0.0941733	0.300367	0.605021
LINC01504	0.0802323	0.757891	0.963784	0.0116132	0.961699	0.994146	-0.351533	0.171817	0.459692
PRR5L	0.184748	0.686109	0.949027	0.0228959	0.961896	0.994146	0.0592612	0.899929	0.961504
SLAIN2	0.0657404	0.493261	0.903218	0.00462742	0.961735	0.994146	-0.0342342	0.720843	0.888303
GUSBP11	0.0593388	0.690269	0.949566	0.00667792	0.964573	0.995106	-0.190639	0.171216	0.458542
POLR2K	0.161149	0.110578	0.718582	0.00443272	0.964825	0.995106	-0.120279	0.230918	0.533105
QTRT2	0.144848	0.0902144	0.695905	0.00384353	0.964803	0.995106	-0.1272	0.125828	0.389529
RIMKLA	0.0393481	0.842252	0.978268	0.00870039	0.964708	0.995106	0.0844884	0.716983	0.885945
SLC1A1	0.076629	0.700631	0.953132	0.00870825	0.964376	0.995106	-0.00575004	0.977799	0.993038
ZBED9	0.0492437	0.839793	0.977381	0.0106713	0.964731	0.995106	0.179897	0.464595	0.734919
ZNRF2P2	0.518587	0.278634	0.821891	0.0195417	0.964347	0.995106	-0.41863	0.354369	0.649939
AHNAK2	0.0687287	0.17182	0.760619	0.00207136	0.968951	0.99541	-0.0835825	0.095761	0.334981
AP4S1	0.19475	0.158835	0.754021	0.00571017	0.966262	0.99541	-0.0582503	0.675705	0.863848
BRCC3	0.114013	0.21684	0.784864	0.00343013	0.970416	0.99541	-0.0268164	0.760833	0.908255
C19orf73	0.43732	0.251822	0.80745	0.0103227	0.977118	0.99541	-0.436695	0.250341	0.554096
CCDC114	0.190382	0.583172	0.927081	0.0113593	0.972933	0.99541	-0.269881	0.426476	0.707719
CHGB	0.489892	0.28111	0.822488	0.0118208	0.978122	0.99541	-0.540598	0.21746	0.518553
CIPC	0.0746728	0.494568	0.903218	0.00382929	0.972126	0.99541	-0.0757294	0.470035	0.73799
DAB2IP	0.0245628	0.77554	0.966904	0.00284505	0.975055	0.99541	0.00119832	0.988932	0.996728
DGKG	0.13076	0.409891	0.878724	0.00518127	0.973926	0.99541	-0.0748628	0.64402	0.846743
DYRK3	0.0296916	0.78115	0.966904	0.00341031	0.975001	0.99541	-0.0241252	0.822663	0.933086
ECPAS	0.0392424	0.476004	0.898263	0.00198561	0.973142	0.99541	0.0104386	0.83953	0.94049
EDRF1-DT	0.192905	0.632398	0.940393	0.016227	0.968667	0.99541	-0.208951	0.62452	0.835446
FCHSD2	0.0815241	0.420171	0.879446	0.00417446	0.967016	0.99541	-0.117864	0.245492	0.548431
FDXACB1	0.111263	0.65566	0.943747	0.00771676	0.973014	0.99541	-0.0943927	0.710646	0.882295
FIGNL1	0.100058	0.222342	0.791338	0.00253235	0.975501	0.99541	-0.0500751	0.572694	0.805364
GON4L	0.0651455	0.339984	0.854606	0.00268619	0.970534	0.99541	0.027178	0.69129	0.871847
GRIP1	0.592373	0.112409	0.720828	0.0108176	0.974412	0.99541	-0.308619	0.414697	0.69876
IQCC	0.127487	0.647856	0.942161	0.0118854	0.96606	0.99541	-0.381469	0.180061	0.470192
KCNK6	0.0604449	0.740405	0.960321	0.00560801	0.974486	0.99541	0.0399364	0.824239	0.933935
LINC01347	0.426631	0.0843087	0.691034	0.00687307	0.974696	0.99541	-0.408414	0.101067	0.3454
LSAMP	0.552354	0.237934	0.80193	0.0115829	0.978025	0.99541	-0.64393	0.148362	0.427681
MAP2	0.660037	0.006563	0.446552	0.00550447	0.977205	0.99541	-0.33824	0.169208	0.455954
MIGA2	0.101358	0.247742	0.806369	0.00332215	0.968766	0.99541	-0.0604954	0.497908	0.758368
MMEL1	0.0961713	0.847195	0.978268	0.0179563	0.972182	0.99541	0.281943	0.571296	0.805056
NHSL2	0.166441	0.678095	0.947903	0.0113646	0.976604	0.99541	-0.407322	0.293555	0.597752
NIT1	0.0741252	0.418783	0.879446	0.00340277	0.96882	0.99541	-0.150295	0.0894541	0.322589
NUP42	0.227024	0.0997249	0.710967	0.00408737	0.973639	0.99541	-0.262782	0.0839902	0.311806
NUTM2B	0.668921	0.274757	0.82069	0.0160979	0.972693	0.99541	0.171695	0.786871	0.919894
OSCP1	0.014236	0.958978	0.995377	0.0108467	0.96812	0.99541	0.105792	0.694955	0.873787
PCLAF	0.00271418	0.968753	0.996624	0.00203657	0.976764	0.99541	0.0601735	0.369599	0.662639
PLBD1	0.861852	0.0463624	0.638323	0.0144548	0.969582	0.99541	-0.621217	0.146634	0.425904
PSMB2	0.0463623	0.428183	0.881818	0.00228085	0.970797	0.99541	0.0289964	0.612816	0.828532
RPS13	0.0771805	0.169454	0.758454	0.00242083	0.969027	0.99541	0.0592358	0.26908	0.574194
SHMT1	0.0274352	0.686112	0.949027	0.0026244	0.970686	0.99541	-0.129289	0.0531968	0.243969
SLC39A8	0.0611084	0.610527	0.935974	0.00392069	0.976209	0.99541	0.0920024	0.448337	0.723251
SSH3	0.000697935	0.992878	0.999868	0.00210341	0.978989	0.99541	-0.0180824	0.821563	0.932573
TIPRL	0.059961	0.480843	0.89908	0.00224741	0.979367	0.99541	-0.0390804	0.636059	0.841826
TRAF5	0.0311995	0.762245	0.96524	0.00374657	0.97066	0.99541	-0.137104	0.178013	0.467777
TSC1	0.0178382	0.811327	0.972735	0.00315837	0.967996	0.99541	-0.0944723	0.204008	0.501111
ULK4P3	0.145825	0.696586	0.952138	0.0117759	0.969732	0.99541	-0.509912	0.144885	0.422957
ZBED3-AS1	0.252891	0.489591	0.902438	0.0119497	0.972913	0.99541	-0.19137	0.610664	0.826997
ZNF226	0.028353	0.807509	0.971077	0.00410614	0.97281	0.99541	-0.177393	0.119048	0.378837
ZNF354C	0.00393851	0.986894	0.999732	0.0105907	0.966321	0.99541	-0.321062	0.164902	0.449624
ZNF638	0.0263002	0.652728	0.943747	0.00223772	0.973174	0.99541	0.126571	0.0586368	0.256873
ARFGAP2	0.0128405	0.862419	0.981164	0.0016892	0.982086	0.995467	0.00224565	0.976465	0.992525
BAZ2A	0.0121442	0.810151	0.971746	0.00123662	0.981814	0.995467	-0.0659912	0.204671	0.502011
BICDL1	0.0118259	0.945526	0.992507	0.00367826	0.982963	0.995467	-0.1897	0.274845	0.579896
CCNI	0.0182503	0.744239	0.960321	0.00136949	0.981897	0.995467	0.0146282	0.79756	0.924954
CCNO	0.138837	0.384608	0.867588	0.00346406	0.981428	0.995467	-0.22911	0.146754	0.426023
CLBA1	0.328493	0.0173441	0.55576	0.00286719	0.98007	0.995467	-0.262894	0.0515137	0.239526
FBXL4	1.52498e-05	0.999902	0.999902	0.00263383	0.981397	0.995467	0.0484951	0.646449	0.848014
FNIP2	0.0187525	0.937834	0.991225	0.00552218	0.98169	0.995467	0.110989	0.647449	0.84849
HHEX	0.174311	0.251407	0.80724	0.00328263	0.981518	0.995467	-0.302324	0.0521591	0.24145
IDH3G	0.0373395	0.617198	0.936682	0.00194591	0.98187	0.995467	0.0638028	0.411515	0.697526
KIAA2012-AS1	0.012954	0.975522	0.997737	0.0104312	0.981602	0.995467	0.520626	0.256481	0.561164
MFSD4B	0.182191	0.147766	0.749278	0.00277338	0.981862	0.995467	-0.248579	0.0569795	0.253629
PCNP	0.00874685	0.889355	0.984673	0.00142968	0.98296	0.995467	-0.0480712	0.424048	0.705704
SECISBP2	0.0231742	0.767887	0.965574	0.00181083	0.98222	0.995467	-0.0588502	0.46143	0.733108
SMPDL3A	0.0318559	0.938662	0.991388	0.00907359	0.982896	0.995467	0.0278522	0.947964	0.980538
WDR45B	0.0819325	0.169068	0.758056	0.00134936	0.982094	0.995467	-0.107595	0.0761705	0.29744
FGF11	0.510741	0.279275	0.821891	0.00831556	0.98323	0.99553	-0.662508	0.138665	0.412396
GRPEL2	0.145094	0.24081	0.802493	0.00213385	0.985611	0.996231	-0.142164	0.219491	0.520644
IGSF1	0.0885063	0.809811	0.971673	0.00569882	0.985961	0.996231	-0.424845	0.222493	0.523282
IL1R1	0.0573341	0.617855	0.936682	0.00205872	0.985268	0.996231	0.0022034	0.984764	0.995645
NDUFS3	0.0850129	0.296018	0.828969	0.0015379	0.985901	0.996231	0.00670775	0.932628	0.974227
RNF150	0.0932553	0.806893	0.971077	0.00649157	0.986087	0.996231	0.0910703	0.821743	0.932573
ZC3H7A	0.0731142	0.353475	0.857991	0.00138651	0.987309	0.997033	-0.0496633	0.553197	0.792604
JAZF1	0.0788731	0.776612	0.966904	0.00428922	0.987717	0.997116	-0.0976625	0.679944	0.865348
SCAF8	0.039903	0.618683	0.936682	0.00128415	0.987611	0.997116	0.000260295	0.997379	0.998612
TMPO	0.0221352	0.656961	0.943747	0.000824979	0.987852	0.997116	0.0153381	0.757817	0.906436
SCAF4	0.000284078	0.997104	0.999868	0.00120456	0.988055	0.997117	-0.0474308	0.547355	0.789407
FZD6	0.0565027	0.522605	0.909964	0.00115027	0.990334	0.997334	-0.169443	0.0630503	0.267141
ICK	0.14291	0.315933	0.84101	0.00181883	0.990285	0.997334	0.0625542	0.680631	0.865567
MPDZ	0.137313	0.0491381	0.638323	0.000868672	0.989896	0.997334	-0.0544879	0.43272	0.712073
VIRMA	0.102712	0.119771	0.730753	0.000842143	0.989756	0.997334	-0.101501	0.123749	0.386203
ZFHX2	0.103609	0.61519	0.936682	0.00265055	0.989798	0.997334	-0.235909	0.262051	0.567563
PPM1A	0.030422	0.682176	0.948381	0.000827634	0.991326	0.997513	0.0130072	0.86578	0.950991
ARF4	0.0270701	0.686265	0.949027	0.000691742	0.991937	0.997583	-0.0529335	0.409844	0.696205
TEP1	0.0850954	0.305429	0.833714	0.000766825	0.992071	0.997583	-0.0140626	0.863513	0.950344
SUZ12	0.118807	0.072502	0.674512	0.000666212	0.992637	0.997797	-0.104657	0.100968	0.345282
TARBP2	0.0765286	0.436085	0.884355	0.000970615	0.992561	0.997797	-0.0081866	0.933711	0.974626
IREB2	0.0379274	0.489029	0.902438	0.000524497	0.992768	0.997855	-0.057357	0.313395	0.617316
DYNC2H1	0.114735	0.205476	0.777316	0.000823951	0.993259	0.997901	-0.0450432	0.604026	0.822067
SERGEF	0.233528	0.127135	0.733943	0.00114777	0.993731	0.997901	-0.215773	0.167511	0.453363
SPIN1	0.0229165	0.712836	0.955555	0.000528612	0.993417	0.997901	-0.0398386	0.520871	0.771235
KRT83	0.000588898	0.999132	0.999868	0.00313502	0.994427	0.997967	0.160725	0.732315	0.895034
CENPJ	0.0872661	0.378421	0.867147	0.000601688	0.99538	0.998478	-0.0977668	0.302269	0.607004
FAM91A1	0.0254512	0.691167	0.949566	0.000217209	0.997368	0.998901	0.0753256	0.263425	0.568921
FOXRED1	0.115627	0.262723	0.812385	0.000332732	0.997482	0.998901	0.0188079	0.853068	0.946546
MUC13	0.187687	0.460677	0.892203	0.000658882	0.99772	0.998901	-0.359111	0.145452	0.423784
VTA1	0.00902507	0.930309	0.988738	0.00042609	0.996407	0.998901	-0.111011	0.236265	0.538208
INTS7	0.133454	0.139423	0.745215	0.000170182	0.998479	0.999565	-0.171429	0.0541625	0.246431
PTPN13	0.0884872	0.333661	0.85089	6.21269e-05	0.999466	0.99984	-0.124086	0.173635	0.461951
DROSHA	0.0240748	0.693498	0.950865	6.49179e-06	0.999921	0.999921	-0.043438	0.493266	0.755049
NAXD	0.0690115	0.518413	0.909964	1.29056e-05	0.999905	0.999921	-0.0103773	0.922118	0.969769

## Sheet: Spearman r
Gene	Spearman r	q values
FBN1	-0.0541	0.283
DIO2	0.197	1.941e-05
GLIPR1	-0.0589	0.239
TMEM106B	0.0317	0.544
BTBD19	-0.0444	0.383
CD38	0.0008366	0.988
PON3	-0.257	1.62e-08
OSMR	0.0526	0.296
RAB26	0.0631	0.204
DTWD1	-0.23	5.07e-07
