# Supplementary material for: Phosphorylation of AHR by PLK1 promotes metastasis of LUAD via DIO2-TH signaling
Source: PLoS Genet. 2023 Nov 21;19(11):e1011017. doi: 10.1371/journal.pgen.1011017 (PMC10662729; doi:10.1371/journal.pgen.1011017)
Supplement: S5 Table — (XLSX) [file pgen.1011017.s014.xlsx]

## Sheet: Survival of L-DIO2 and H-DIO2
Survival information of H-DIO2/L-DIO2 patients
		TCGA-LUAD
		H-DIO2	L-DIO2
Overall Survival
	Median Survival	42.34	59.11
	Censored/Events	75/50	83/40
	% of Events	0.4	0.325
	Significance	Yes
Progress Free Survival
	Median Survival	28.44	44.05
	Censored/Events	71/54	77/46
	% of Events	0.432	0.346
	Significance	No
Disease Specific Survival
	Median Survival	54.34	88.14
	Censored/Events	85/33	87/23
	% of Events	0.28	0.209
	Significance	No
Disease Free Survival
	Median Survival	62.23	N/A (>50%)
	Censored/Events	44/23	53/16
	% of Events	0.343	0.232
	Significance	Yes
