# Supplementary material for: Phosphorylation of AHR by PLK1 promotes metastasis of LUAD via DIO2-TH signaling
Source: PLoS Genet. 2023 Nov 21;19(11):e1011017. doi: 10.1371/journal.pgen.1011017 (PMC10662729; doi:10.1371/journal.pgen.1011017)
Supplement: S7 Table — (XLSX) [file pgen.1011017.s016.xlsx]

## Sheet: Fig 1
1B left			1B right			1E			1F left			1F right
#1	0.194578		#1	0		#1	0		#1	0		#1	1
#2	0		#2	151.225		#2	1		#2	1		#2	1.76778
#3	0		#3	2.71314		#3	0.756275		#3	0.436075		#3	1.12747
#4	0					#4	0.649886		#4	0.563098
#5	0					#5	1.15814		#5	0.325712
#6	216.07					#6	0.552047
#7	0					#7	0.73199
#8	0					#8	0.195302
						#9	0.777574
						#10	0.596353
						#11	0.968367
						#12	0.60109

## Sheet: Fig 2
2B left top			2B left bottom			2B right			2C			2D Overall Survival									2D Progress Free Survival									2D Disease Specific Survival									2D Disease Free Survival									2E
#1	0.0172911		#1	0.119595		p-AHR #1/AHR	1		p-AHR/AHR	1		H-PLK1/H-AHR		H-PLK1/L-AHR		L-PLK1/H-AHR		L-PLK1/L-AHR			H-PLK1/H-AHR		H-PLK1/L-AHR		L-PLK1/H-AHR		L-PLK1/L-AHR			H-PLK1/H-AHR		H-PLK1/L-AHR		L-PLK1/H-AHR		L-PLK1/L-AHR			H-PLK1/H-AHR		H-PLK1/L-AHR		L-PLK1/H-AHR		L-PLK1/L-AHR			AHR/GAPDH (IP)	1
#2	1		#2	1			0.0591843			1.32945		19.9559	0	3.97804	1	50.0707	0	14.0053	0		10.9807	1	3.97804	0	50.0707	0	6.01637	1		19.9559	0	45.0077	0	50.0707	0	14.0053	0		10.9807	1	29.9832	0	120.788	0	15.0245	1			147.788
#3	0.0271587		#3	0.147903		p-AHR #2/AHR	1			10.2807		47.0461	0	45.0077	0	19.0025	0	9.96153	1		47.0461	0	45.0077	0	19.0025	0	9.96153	0		47.0461	0	37.0188	0	19.0025	0	14.9587	0		47.0461	0	26.0052	0	37.7092	0	43.5283	0			19.3537
#4	0.0386474		#4	0.181364			0.317854			3.34695		8.02183	1	37.0188	0	20.0546	0	14.9587	0		8.02183	0	12.9862	1	20.0546	0	14.9587	0		8.02183	0	29.9832	0	20.0546	0	26.0052	0		22.0272	0	25.0189	0	9.99441	1	23.145	0		PLK1/GAPDH (IP)	1
#5	0.0289453		#5	0.117757		HA-AHR/GAPDH	1			1.91059		2.99175	1	24.0326	1	21.9943	0	26.0052	0		1.97258	1	24.0326	0	21.9943	0	15.0245	1		2.99175	1	11.9999	0	21.9943	0	0.460269	0		35.6051	1	97.7414	0	4.37255	0	21.6326	0			3.808
							1.28298			3.13893		25.0189	0	9.00812	1	4.96433	0	0.460269	0		25.0189	0	9.00812	0	4.96433	0	0.460269	0		25.0189	0	30.0161	0	4.96433	0	43.5283	0		37.1503	0	14.2355	1	46.9803	0	86.0045	0			8.75481
										1.33569		23.9997	0	29.9832	0	2.03833	0	43.5283	0		23.9997	0	29.9832	0	2.03833	0	33.1722	1		23.9997	0	26.0052	0	2.03833	0	23.145	0		20.3505	1	28.3723	0	44.416	0	22.7176	0		AHR/GAPDH (IB)	1
										1.68972		22.0272	0	11.9999	0	5.9835	0	23.145	0		22.0272	0	11.9999	0	5.9835	0	23.145	0		22.0272	0	25.0189	0	5.9835	0	21.6326	0		22.4874	1	19.5614	0	37.6763	1	29.0298	1			0.992632
										0.788998		9.041	1	30.0161	0	120.788	0	21.6326	0		9.041	0	5.03008	1	82.7827	1	21.6326	0		9.041	0	28.9969	0	120.788	0	86.0045	0		11.0136	1	61.2815	0	38.2352	0	9.43551	0			0.963277
										0		8.67936	0	26.0052	0	37.7092	1	86.0045	0		8.67936	0	26.0052	0	37.7092	0	86.0045	0		8.67936	0	7.39718	0	14.7286	0	22.7176	0		7.16704	0	36.0654	0	16.7998	1	11.5396	0		PLK1/GAPDH (IB)	1
										19.9179		49.0515	1	25.0189	0	14.7286	0	22.7176	0		35.6051	1	25.0189	0	14.7286	0	22.7176	0		49.0515	1	97.7414	0	26.3011	1	29.2271	0		15.9779	0	12.8218	1	30.2791	1	67.2321	1			1.02502
										1.76752		44.6132	1	15.0245	1	26.3011	1	29.2271	0		22.3559	1	15.0245	0	9.99441	1	29.0298	1		44.6132	1	11.6382	1	4.37255	0	9.43551	0		22.9148	1	28.9969	0	28.0107	0	16.7341	1			0.93459
										4.95157		42.0817	0	28.9969	0	4.37255	0	9.43551	0		8.05471	1	15.9779	1	4.37255	0	9.43551	0		42.0817	0	25.0189	1	46.9803	0	11.5396	0		53.2926	0	23.6381	0	20.745	1	37.3147	0
									AHR/GAPDH	1		3.18901	1	7.39718	0	46.9803	0	11.5396	0		3.18901	1	7.39718	0	18.6738	1	11.5396	0		3.18901	1	33.3037	0	44.416	0	76.2074	1		12.756	1	9.36976	0	32.449	0	221.324	0
										0.847348		37.1503	0	97.7414	0	44.416	0	76.2074	1		37.1503	0	97.7414	0	44.416	0	67.2321	1		37.1503	0	28.3723	0	44.942	0	29.4572	1		15.682	1	13.0519	1	12.6574	0	158.201	1
										0.637885		26.5641	1	11.6382	1	44.942	0	29.4572	1		20.3505	1	11.6382	1	37.6763	1	16.5039	1		26.5641	1	19.5614	0	42.7721	0	22.2573	0		45.3365	0	22.7504	1	8.54785	0	21.4683	0
										1.59467		23.1778	0	25.0189	1	42.7721	0	22.2573	1		22.4874	1	14.2355	1	42.7721	0	16.7341	1		23.1778	0	61.2815	0	38.2352	0	28.8983	1		23.8025	1	55.8898	0	13.6437	0	48.6241	0
										2.31823		16.4382	1	33.3037	0	38.2352	0	28.8983	1		7.62731	1	33.3037	0	38.2352	0	28.8983	1		16.4382	1	19.4628	0	34.0599	0	221.324	0		40.5365	0	11.6382	0	8.54785	1	80.5142	0
										0.800543		18.3121	1	28.3723	0	34.0599	0	37.3147	1		11.0136	1	28.3723	0	16.7998	1	37.3147	0		18.3121	1	36.0654	0	33.7311	1	164.119	0		21.4354	0	156.656	0	17.9176	1	53.6542	0
										1.94185		7.16704	0	19.5614	0	33.7311	1	221.324	0		7.16704	0	19.5614	0	30.2791	1	221.324	0		7.16704	0	18.871	1	28.0107	0	9.27113	1		18.6409	0	73.117	0	13.7094	1	92.8099	0
										0.674521		15.9779	0	61.2815	0	28.0107	0	164.119	0		14.367	1	61.2815	0	28.0107	0	36.1311	1		15.9779	0	28.9969	0	23.934	0	40.6023	1		9.66565	1	62.2349	1	55.3309	0	11.1451	1
										4.37682		28.1093	1	19.4628	0	23.934	0	9.27113	1		22.9148	1	8.31772	1	20.745	1	5.81911	1		28.1093	1	23.6381	0	32.449	0	21.4683	0		19.8244	0	37.6105	1	57.5336	0	15.7149	1
										0.0182799		35.5393	1	36.0654	0	32.449	1	40.6023	1		35.5393	1	36.0654	0	32.449	0	35.8352	1		35.5393	1	9.36976	0	12.6574	0	41.6872	0		4.1753	1	78.6731	0	36.9859	0	15.3204	1
										0.178315		8.81086	1	18.871	1	12.6574	0	21.4683	1		5.19446	1	12.8218	1	12.6574	0	21.4683	0		8.81086	1	15.3204	0	8.54785	0	10.1259	1		16.9313	0	15.1231	0	27.2545	0	15.1889	0
										0.259924		53.2926	0	28.9969	0	8.54785	0	41.6872	1		53.2926	0	28.9969	0	8.54785	0	41.6872	0		53.2926	0	55.8898	0	13.6437	0	36.7886	0		9.00812	1	48.4597	0	14.3012	0	32.1202	0
										0.313452		17.1615	0	23.6381	0	13.6437	0	10.1259	1		17.1615	0	23.6381	0	13.6437	0	0.493145	1		17.1615	0	16.0437	1	13.4464	1	13.9396	0		17.7204	0	42.3447	0	46.0269	0	7.3643	1
									PLK1/GAPDH	1		40.405	1	9.36976	0	13.4464	1	36.7886	0		12.756	1	9.36976	0	8.54785	1	14.2026	1		40.405	1	11.6382	0	12.6574	1	48.6241	0		17.6217	0	14.8601	1	69.3362	0	13.6766	0
										2.21028		101.719	0	15.3204	0	28.5695	1	13.9396	0		51.5501	1	13.0519	1	20.8436	1	13.9396	0		101.719	0	22.2573	0	46.7173	1	80.5142	0		15.8135	0	67.8897	0	107.21	0	16.9313	0
										3.80501		47.4077	0	32.8435	1	12.6574	1	48.6241	0		15.682	1	22.7504	1	12.6574	1	48.6241	0		47.4077	0	156.656	0	14.0711	1	53.6542	0		4.56981	0	30.575	0	8.38347	1	20.5806	0
										6.96145		53.1611	0	55.8898	0	46.7173	1	80.5142	0		7.26567	1	55.8898	0	17.9176	1	80.5142	0		53.1611	0	73.117	0	29.7531	1	92.8099	0		81.7964	0	70.2568	0	7.59444	1	19.5943	0
										4.55312		11.0465	1	16.0437	1	14.0711	1	53.6542	1		8.74511	1	7.03554	1	13.7094	1	53.6542	0		11.0465	1	62.2349	0	55.3309	0	28.6682	0		13.4464	0	27.0901	0	16.0108	0	12.9862	1
										6.28505		6.21363	1	11.6382	0	29.7531	1	92.8099	0		5.9835	1	11.6382	0	29.7531	1	92.8099	0		6.21363	1	8.54785	1	71.4732	1	32.712	1		5.88487	1	33.4681	1	22.0272	0	42.3776	0
										3.8817		0.72328	1	22.2573	0	55.3309	0	28.6682	0		0.72328	0	22.2573	0	55.3309	0	11.1451	1		5.62186	1	123.582	0	60.1637	1	25.4134	0		7.75882	1	17.6546	0	23.1778	0	8.77799	1
										4.2413		5.62186	1	156.656	0	71.4732	1	32.712	1		5.62186	1	156.656	0	47.1118	1	15.7149	1		5.78624	1	9.86291	1	49.2817	1	6.14788	1		47.5721	1	15.7806	1	14.5313	0	67.9554	0
										8.10358		5.78624	1	73.117	0	60.1637	1	25.4134	0		1.38081	1	73.117	0	25.3477	1	15.3204	1		7.7917	1	20.5148	1	60.7226	0	15.1889	0		57.5994	1	15.3861	1	3.91229	0	17.7204	1
										4.54287		7.7917	1	62.2349	0	49.2817	1	6.14788	1		6.41089	1	62.2349	1	22.5532	1	6.14788	1		45.3365	0	15.7149	1	57.5336	0	32.1202	0		13.7752	1	29.7202	0	23.145	0	14.0053	0
										9.47237		45.3365	1	8.54785	1	60.7226	0	15.1889	0		45.3365	0	8.54785	1	45.3036	1	15.1889	0		32.712	1	8.21909	1	36.9859	0	19.9559	1		100.076	1	23.0792	0	18.0162	1	0.690403	1
										0.0942403		32.712	1	123.582	0	57.5336	0	32.1202	0		6.01637	1	37.6105	1	57.5336	0	32.1202	0		24.986	1	14.2683	1	27.2545	0	14.6629	0		38.0379	0	17.9834	0	19.7258	0	39.09	0
										4.47932		24.986	1	9.86291	1	36.9859	0	19.9559	1		23.8025	1	8.25196	1	36.9859	0	19.9559	1		40.5365	0	78.6731	0	30.5421	1	13.6766	0		26.9586	1	7.82457	1	18.608	1	77.8512	0
												40.5365	0	20.5148	1	27.2545	0	14.6629	0		40.5365	0	15.8793	1	27.2545	0	7.3643	1		21.4354	0	8.44922	1	14.3012	0	16.9313	0		4.07667	0	15.7149	0	15.6491	0	129.533	0
												21.4354	0	15.7149	1	30.5421	1	13.6766	0		21.4354	0	6.04925	1	28.438	1	13.6766	0		18.6409	0	15.1231	0	15.2546	1	20.5806	0		6.54239	1	14.4656	0	29.1942	0	39.5174	1
												18.6409	0	8.21909	1	14.3012	0	16.9313	0		18.6409	0	7.00266	1	14.3012	0	16.9313	0		11.2766	1	48.4597	0	46.0269	0	19.5943	0		14.3341	1	13.7423	0	16.7998	1	119.506	0
												11.2766	1	14.2683	1	15.2546	1	20.5806	0		9.66565	1	13.9724	1	15.0245	1	20.5806	0		19.8244	0	42.3447	0	69.3362	0	39.9776	0		12.23	0	20.2847	0	10.4218	1	22.6189	1
												19.8244	0	78.6731	1	46.0269	0	19.5943	0		19.8244	0	78.6731	0	46.0269	0	19.5943	0		5.06296	1	3.91229	1	107.21	0	42.3776	0		17.293	0	15.1231	1	17.0957	0	47.6707	1
												5.06296	1	8.44922	1	69.3362	0	39.9776	0		4.1753	1	4.93145	1	69.3362	0	12.9862	1		17.7861	0	25.5449	1	31.2983	1	19.5286	0		41.3585	1	20.7121	0	22.6518	0	5.88487	0
												17.7861	0	15.1231	1	107.21	0	42.3776	0		17.7861	0	15.1231	0	107.21	0	42.3776	0		16.9313	0	12.1643	1	20.0217	0	67.9554	0		34.8489	0	16.9313	1	19.9888	0	32.6462	0
												16.9313	0	48.4597	0	31.2983	1	19.5286	1		16.9313	0	48.4597	0	8.38347	1	8.77799	1		19.6929	0	34.29	1	7.98895	1	39.2544	1		19.0025	0	14.5971	0	17.9505	0	27.912	1
												19.6929	0	42.3447	1	20.0217	0	67.9554	0		16.2738	1	42.3447	0	20.0217	0	67.9554	0		15.419	1	35.2106	0	16.0108	0	28.4052	0		21.8299	0	25.3805	1	88.6346	0	10.9807	1
												15.419	1	3.91229	1	7.98895	1	39.2544	1		9.00812	1	3.91229	1	7.59444	1	17.7204	1		0.36164	0	23.0463	1	22.0272	0	20.0546	0		18.5751	0	31.0024	1	56.7117	0	29.4572	0
												0.36164	0	25.5449	1	16.0108	0	20.6463	1		0.36164	0	25.5449	1	16.0108	0	11.8355	1		17.7204	0	38.7283	0	23.1778	0	12.6574	0		27.1887	0	40.9639	0	17.3258	1	16.1752	0
												17.7204	0	12.1643	1	22.0272	0	28.4052	0		17.7204	0	9.36976	1	22.0272	0	26.1367	1		17.6217	0	67.8897	0	14.5313	0	22.6847	0		58.4542	0	39.09	0	72.2951	0	14.2683	0
												17.6217	0	34.29	1	23.1778	0	20.0546	0		17.6217	0	13.1505	1	23.1778	0	20.0546	0		0.920538	0	30.575	0	3.91229	0	13.6108	0		23.8354	1	8.08758	1	10.3232	1	20.5148	0
												0.920538	0	35.2106	0	14.5313	0	12.6574	0		0.920538	0	35.2106	0	14.5313	0	12.6574	0		15.8135	0	42.5091	1	23.145	0	14.0053	0		2.43285	0	28.4709	0	9.53414	1	17.7532	0
												15.8135	0	23.0463	1	3.91229	0	22.6847	0		15.8135	0	14.8601	1	3.91229	0	22.6847	0		4.56981	0	40.7338	0	15.3861	1	82.684	0		13.0519	1	7.56156	0	56.8103	0	20.8436	0
												4.56981	1	38.7283	0	23.145	0	13.6108	0		4.56981	0	38.7283	0	23.145	0	13.6108	0		81.7964	0	3.87941	1	19.6601	1	30.312	0				43.8242	0	31.6271	1	18.6738	0
												81.7964	0	67.8897	0	15.3861	1	14.0053	0		81.7964	0	67.8897	0	15.3861	1	14.0053	0		6.115	0	70.2568	0	19.7258	0	1.2493	1				96.9524	1	5.72049	0	1.44656	0
												6.115	0	30.575	0	19.6601	1	82.684	0		6.115	0	30.575	0	18.0162	1	0.690403	1		6.04925	0	27.0901	0	23.6381	1	39.09	0				64.8979	0	4.63557	0	21.6326	0
												6.04925	0	42.5091	1	19.7258	0	30.312	1		6.04925	0	42.5091	1	19.7258	0	11.8684	1		4.40543	0	34.1914	0	15.6491	0	77.8512	0				232.173	0	13.5122	0	10.093	0
												4.40543	0	40.7338	0	23.6381	1	1.2493	1		4.40543	0	40.7338	0	18.608	1	1.2493	1		13.4464	0	17.6546	0	29.1942	0	129.533	0				93.1058	0	52.6022	0	58.8487	0
												13.4464	0	3.87941	1	15.6491	0	39.09	0		13.4464	0	3.87941	1	15.6491	0	39.09	0		26.7285	0	18.4436	1	22.1587	0	39.9448	1				85.3141	0	85.1498	0	24.3614	0
												26.7285	0	70.2568	0	29.1942	0	77.8512	0		11.3095	1	70.2568	0	29.1942	0	58.2898	1		19.4299	0	29.2271	0	26.0052	0	119.506	0				32.7777	0	49.8405	0	11.1451	0
												19.4299	0	27.0901	0	22.1587	0	129.533	0		19.4299	0	27.0901	0	16.7998	1	129.533	0		6.90403	1	29.7202	0	17.0957	0	5.88487	1				19.8902	0	48.6899	1	73.906	0
												6.90403	1	34.1914	0	26.0052	0	39.9448	1		5.88487	1	33.4681	1	10.4218	1	39.5174	1		15.3533	0	23.0792	0	1.57806	0	9.56702	1				37.7421	0	238.288	0	16.8656	0
												15.3533	0	17.6546	0	17.0957	0	119.506	0		7.75882	1	16.9313	1	17.0957	0	119.506	0		9.23825	1	17.9834	0	22.6518	0	88.1415	1				21.4683	0	39.353	0
												9.23825	1	18.4436	1	1.57806	0	32.0873	1		9.23825	1	15.7806	1	1.57806	0	32.0873	0		50.3337	0	17.556	0	19.9888	0	26.0052	0				11.6054	0	77.5882	0
												50.3337	1	29.2271	0	22.6518	0	5.88487	1		47.5721	1	15.3861	1	20.219	1	4.33968	1		66.6404	1	15.7149	0	17.9505	0	50.2351	1				0.624651	0	4.56981	0
												66.6404	1	29.7202	0	19.9888	0	9.56702	1		57.5994	1	29.7202	0	19.9888	0	5.32597	1		36.6571	1	14.4656	0	88.6346	0	5.88487	0				20.9094	1	24.3285	0
												36.6571	1	23.0792	1	17.9505	0	104.185	1		13.7752	1	23.0792	0	17.9505	0	72.9197	1		27.1559	1	13.7423	0	56.7117	0	32.6462	0				3.81366	0	0.953414	1
												163.1	1	17.9834	0	88.6346	0	88.1415	1		49.3145	1	17.9834	0	88.6346	0	23.8682	1		21.8957	1	20.2847	0	54.3446	1	14.5971	0				10.1917	0	31.1997	0
												27.1559	1	17.556	0	56.7117	1	53.3254	1		13.8738	1	7.82457	1	56.7117	0	53.3254	0		31.1997	1	18.1477	0	72.2951	0	30.838	0				13.7094	0	23.0463	0
												20.5806	1	15.7149	0	54.3446	1	26.0052	0		5.9835	1	15.7149	0	17.3258	1	22.6189	1		27.0901	0	12.3286	1	13.6108	1	26.4983	0				7.3643	0	13.9067	0
												21.8957	1	14.4656	0	72.2951	0	50.2351	1		4.56981	1	14.4656	0	72.2951	0	47.6707	1		38.0379	0	20.7121	0	29.9175	0	29.4572	0				6.115	0	27.5833	0
												38.4982	1	13.7423	0	13.6108	1	5.88487	0		6.87116	1	13.7423	0	10.3232	1	5.88487	0		35.2434	0	21.4025	0	56.8103	0	1.97258	0				15.682	0	13.6437	0
												22.9148	1	20.2847	0	29.9175	0	32.6462	0		22.9148	0	20.2847	0	9.53414	1	32.6462	0		4.07667	0	3.25476	0	37.0188	0	1.15067	0				2.76161	0	26.4655	0
												31.1997	1	18.1477	0	56.8103	0	14.5971	1		26.597	1	15.1231	1	56.8103	0	14.5971	0		0.789032	0	20.1861	1	42.9036	0	16.1752	0				14.3012	0	10.6191	0
												110.497	1	12.3286	1	37.0188	0	30.838	0		100.076	1	12.3286	1	37.0188	0	27.912	1		22.8162	0	14.5971	0	20.0546	0	14.2683	0				20.1861	0	2.59723	0
												27.0901	0	20.7121	0	38.3667	1	26.4983	0		27.0901	0	20.7121	0	14.4327	1	10.9807	1		24.2299	1	49.2488	1	18.8381	0	21.4025	0				2.76161	0	16.6026	0
												38.0379	0	21.4025	0	42.9036	0	29.4572	0		38.0379	0	17.6217	1	31.6271	1	29.4572	0		41.3585	0	47.8022	1	14.0382	0	18.6738	0				86.136	0	19.8244	0
												35.2434	0	3.25476	1	20.0546	0	1.97258	0		26.9586	1	3.25476	0	20.0546	0	0.591774	1		12.23	0	40.9639	0	14.7286	0	20.5148	0				86.0374	0	22.4545	0
												4.07667	1	20.1861	1	18.8381	0	1.15067	0		4.07667	0	16.9313	1	18.8381	0	1.15067	0		27.6819	0	39.09	0	5.72049	0	17.7532	0				7.43006	1	17.4573	0
												0.789032	0	14.5971	1	14.0382	0	16.1752	0		0.789032	0	14.5971	0	14.0382	0	16.1752	0		23.6052	0	87.9771	0	4.63557	0	20.8436	0				7.43006	1	15.6491	0
												22.8162	1	49.2488	1	14.7286	0	14.2683	1		6.54239	1	25.3805	1	14.7286	0	14.2683	0		17.293	0	2.03833	1	13.8738	0	18.6738	0						7.49581	1
												24.2299	1	47.8022	1	5.72049	0	21.4025	0		14.3341	1	31.0024	1	5.72049	0	16.3067	1		41.8187	0	51.2542	0	5.4246	0	1.44656	0						61.4788	0
												41.3585	1	40.9639	0	4.63557	0	18.6738	0		41.3585	0	40.9639	0	4.63557	0	14.4985	1		34.8489	0	28.4709	0	13.4136	0	21.6326	0						25.4792	0
												12.23	0	39.09	0	13.8738	0	5.39172	1		12.23	0	39.09	0	9.7314	1	5.39172	0		18.082	1	6.64102	0	13.5122	0	23.8025	0						0.591774	0
												27.6819	0	87.9771	0	5.4246	0	20.5148	0		25.3805	1	8.08758	1	5.4246	0	20.5148	0		19.0025	0	7.56156	0	8.41635	0	10.093	0						15.9122	0
												23.6052	0	2.03833	1	13.4136	0	17.7532	0		23.6052	0	2.03833	1	13.4136	0	1.77532	1		21.8299	0	4.24105	0	52.6022	0	58.8487	0						17.9176	0
												17.293	0	51.2542	0	13.5122	0	20.8436	0		17.293	0	3.15613	1	13.5122	0	20.8436	0		18.5751	0	23.3751	1	85.1498	0	11.0465	1						9.66565	1
												41.8187	0	28.4709	0	8.41635	0	18.6738	0		41.3585	1	28.4709	0	5.39172	1	18.6738	0		15.6491	0	26.3011	0	49.8405	1	24.3614	0						21.5998	0
												34.8489	0	6.64102	0	52.6022	1	1.44656	0		34.8489	0	6.64102	0	52.6022	0	1.44656	0		27.1887	0	4.3068	0	108.656	0	73.906	0						20.5806	0
												18.082	1	7.56156	0	85.1498	0	21.6326	0		17.2272	1	7.56156	0	85.1498	0	21.6326	0		31.2325	1	11.178	1	19.2655	1	71.0458	0						21.4354	0
												19.0025	0	4.24105	0	49.8405	1	23.8025	0		19.0025	0	4.24105	0	44.0543	1	15.4519	1		2.43285	0	43.8242	0	238.288	0	74.3334	0						19.7587	0
												21.8299	0	23.3751	1	108.656	0	10.093	0		21.8299	0	1.15067	1	48.6899	1	10.093	0		19.134	1	100.569	0	77.5882	0	0.427393	0						20.6792	0
												18.5751	0	26.3011	0	19.2655	1	58.8487	1		18.5751	0	26.3011	0	19.0025	1	58.8487	0				64.8979	0	12.3615	1	19.8244	0						36.7558	0
												15.6491	0	4.3068	0	238.288	0	11.0465	1		15.6491	0	4.3068	0	238.288	0	6.41089	1				26.5312	1	20.5477	1	20.2847	0						35.4736	0
												27.1887	0	11.178	1	39.353	1	24.3614	0		27.1887	0	3.51777	1	39.353	0	24.3614	0				8.02183	1	4.56981	0	59.1117	1						32.4818	0
												58.4542	1	43.8242	0	39.7475	1	11.1451	1		58.4542	0	43.8242	0	23.671	1	11.1451	0				232.173	0	24.3285	0	16.8656	0						14.3012	0
												31.2325	1	100.569	0	77.5882	0	73.906	0		23.8354	1	96.9524	1	77.5882	0	73.906	0				10.5533	1	31.0353	0								6.34514	0
												2.43285	1	5.68761	1	12.3615	1	71.0458	0		2.43285	0	5.68761	0	9.00812	1	71.0458	0				93.1058	0	31.1997	0								12.7889	1
												19.134	1	19.4957	1	20.5477	1	74.3334	0		13.0519	1	19.4957	0	20.5477	1	74.3334	0				85.3141	0	23.0463	0								38.6297	0
														64.8979	0	4.56981	0	0.131505	1				64.8979	0	4.56981	0	0.131505	0				31.1339	0	13.9067	0								16.0765	1
														8.4821	1	24.3285	0	0.427393	0				8.4821	0	24.3285	0	0.427393	0				34.3887	1	27.5833	0								11.2108	1
														26.5312	1	31.0353	0	19.8244	0				17.4573	1	0.953414	1	19.8244	0				32.7777	0	13.6437	0
														8.02183	1	31.1997	0	20.2847	0				7.59444	1	31.1997	0	20.2847	0				19.8902	0	26.4655	0
														10.5533	1	23.0463	0	59.1117	1				10.5533	0	23.0463	0	29.523	1				37.7421	0	10.6191	0
														232.173	0	13.9067	0	16.8656	0				232.173	0	13.9067	0	16.8656	0				21.4683	0	2.59723	0
														10.5533	1	27.5833	0						7.95608	1	27.5833	0						11.6054	0	16.6026	0
														93.1058	0	13.6437	0						93.1058	0	13.6437	0						0.624651	0	19.8244	0
														85.3141	0	26.4655	0						85.3141	0	26.4655	0						28.3394	0	22.4545	0
														31.1339	0	10.6191	0						13.9396	1	10.6191	0						3.81366	0	17.4573	0
														34.3887	1	2.59723	0						34.3887	1	2.59723	0						10.1917	0	1.08492	0
														32.7777	0	16.6026	0						32.7777	0	16.6026	0						13.7094	0	19.0025	0
														19.8902	0	19.8244	0						19.8902	0	19.8244	0						7.3643	0	18.6738	0
														37.7421	0	22.4545	0						37.7421	0	22.4545	0						1.18355	0	15.6491	0
														21.4683	0	17.4573	0						21.4683	0	17.4573	0						1.44656	0	27.2874	0
														11.6054	0	1.08492	1						11.6054	0	1.08492	0						6.115	0	42.2461	0
														0.624651	1	19.0025	0						0.624651	0	16.3395	1						16.5368	1	64.602	0
														28.3394	0	18.6738	0						20.9094	1	18.6738	0						2.86024	0	63.5171	0
														3.81366	1	15.6491	0						3.81366	0	15.6491	0						12.3944	0	61.4788	0
														10.1917	0	27.2874	0						10.1917	0	7.49581	1						15.682	0	25.4792	0
														13.7094	0	42.2461	0						13.7094	0	41.2598	1						2.76161	0	18.5423	0
														7.3643	0	64.602	0						7.3643	0	25.4792	1						18.1806	0	0.591774	0
														1.18355	0	63.5171	0						1.18355	0	26.2353	1						19.8902	0	15.9122	0
														1.44656	0	61.4788	0						1.44656	0	61.4788	0						15.3861	0	17.9176	0
														6.115	0	25.4792	0						6.115	0	25.4792	0						14.3012	0	18.1149	0
														16.5368	1	18.5423	0						16.5368	1	18.5423	0						20.1861	0	16.4053	0
														2.86024	1	0.591774	1						2.86024	0	0.591774	0						21.5669	1	21.5998	0
														12.3944	0	15.9122	0						12.3944	0	15.9122	0						1.90683	1	20.5806	0
														15.682	0	17.9176	0						15.682	0	17.9176	0						2.76161	0	21.4354	0
														2.76161	0	18.1149	0						2.76161	0	9.66565	1						29.4572	1	19.7587	0
														18.1806	0	16.4053	0						18.1806	0	16.4053	0						14.104	1	20.6792	0
														19.8902	0	21.5998	0						7.10129	1	21.5998	0						1.64382	0	24.5586	0
														15.3861	1	20.5806	0						1.28218	1	20.5806	0						47.0789	0	36.7558	0
														14.3012	0	21.4354	0						14.3012	0	21.4354	0								24.2956	0
														20.1861	0	19.7587	0						20.1861	0	19.7587	0								35.4736	0
														21.5669	1	20.6792	0						21.5669	1	20.6792	0								32.4818	0
														1.90683	1	24.5586	0						1.61094	1	24.5586	0								14.3012	0
														2.76161	0	36.7558	0						2.76161	0	36.7558	0								6.34514	0
														86.136	1	24.2956	0						86.136	0	15.8464	1								14.5313	1
														86.0374	1	35.4736	0						86.0374	0	35.4736	0								38.6297	0
														5.49035	1	32.4818	0						5.49035	0	32.4818	0								49.3474	0
														5.29309	1	14.3012	0						5.29309	0	14.3012	0								41.5886	1
														10.093	1	6.34514	1						7.43006	1	6.34514	0								0.493145	0
														29.4572	1	14.5313	1						7.43006	1	12.7889	1
														14.104	1	38.6297	0						2.76161	1	38.6297	0
														1.64382	0	49.3474	1						1.64382	0	16.0765	1
														47.0789	0	41.5886	1						47.0789	0	11.2108	1
																0.493145	0								0.493145	0

## Sheet: Fig 3
3B			3D						3E migration			3E 2D invasion			3E 3D invasion					3F					3G (S3C)						3H
HA-AHR/GAPDH	0			V	WT	SA	SD		V	0.90377		V	0.762712		V	WT	SA	SD		V	WT	SA	SD			V	WT	SA	SD		E-Cad/GAPDH	1
	1		0h	1	1	1	1			0.973192			0.508475		0.974237	1.0738	1.08277	1.17576		1.0002	1.00161	0.966402	0.903944		G1	0.71046	0.718737	0.694529	0.690351			0.728852
	0.914848			1	1	1	1			1.12304			1.72881		1.04859	1.04663	1.04411	1.78876		0.988429	0.987114	0.982249	0.957204			0.712989	0.711259	0.675826	0.703558			1.07014
	0.462124			1	1	1	1		WT	1.74702		WT	0.813559		0.987162	1.14967	1.06042	1.28129		1.01621	1.01421	0.995227	0.952599			0.716082	0.722418	0.692999	0.729314			0.236707
AHR/GAPDH	1		24h	0.813	0.645	0.789	0.625			1.67541			1.22034		0.921119	1.09979	1.03569	1.20835		1.01016	0.996585	0.995835	0.927419			0.718115	0.718545	0.692223	0.70882		N-Cad/GAPDH	1
	11.2512			0.818	0.747	0.822	0.671			1.61999			1.37288		1.014	1.13762	1.05543	1.34119		1.00717	1.00584	1.01039	0.912892		S	0.205154	0.216124	0.228145	0.24021			3.32439
	10.8446			0.82	0.712	0.787	0.619		SA	0.88152		SA	0.152542		0.959388	1.67216	0.979428	1.27503		0.996655	0.994092	0.95629	0.962508			0.201694	0.213882	0.263663	0.232839			2.37036
	9.60286		48h	0.667	0.487	0.645	0.325			0.897459			0.152542		1.03933	0.944267	1.0391	1.23834		0.998875	0.992381	0.981438	0.92233			0.198129	0.208564	0.238408	0.215456			7.60989
				0.649	0.56	0.658	0.28			0.745186			0.050847		0.987606	1.21984	1.03879	1.56393		0.982305	1.01239	0.931981	0.86502			0.202286	0.216271	0.245498	0.219493		VIM/GAPDH	1
				0.692	0.548	0.64	0.345		SD	2.89554		SD	2.89831		1.02805	1.05719	1.1348	1.7086							G2/M	0.084386	0.065139	0.077327	0.069439			1.02662
			72h	0.56	0.395	0.539	0.125			2.9233			2.44068		1.04052	1.05926	1.01898	1.37844								0.085317	0.074859	0.060511	0.063602			0.494577
				0.571	0.413	0.493	0.146			3.04442			1.98305													0.085789	0.069018	0.068593	0.05523			2.23169
				0.667	0.37	0.48	0.19																			0.079599	0.065184	0.06228	0.071687

## Sheet: Fig 4
4B						4C					4D (S5)					4E left					4E right					4F
	V	WT	SA	SD		V	WT	SA	SD		V	WT	SA	SD		V	WT	SA	SD		V	WT	SA	SD		V	WT	SA	SD
Week 1	97.6313	53.1312	63.1388	124.445		0.22	0.01	0.1	0.23		1.45	0.38	0.13	1.1		54079.1	31923.5	15667	676676		4	3	3	10		13500000	42800000	2.94091e+06	250000000
	88.9047	38.933	54.0892	81.7849		0.17	0.16	0.05	0.12		0.36	1	3.1	2.71		4971.79	20448	13424	362030		2	2	2	12		6500000	33900000	12600000	106000000
	81.0553	74.8799	59.0824	67.9577		0.32	0.17	0.13	0.04		0.56	0.12	0.12	2.27		21015.7	38839.7	1451.08	5375403		4	2	1	9		19300000	176000000	15300000	125000000
	54.1052	71.1242	87.0686	67.7673		0.24	0.18	0.18	0.3		1.17	0.71	0.2	4.75		11976.7	237868	27429.7	842552		3	2	4	7		103000	27200000	29600000	92100000
	102.522	62.5464	60.716	47.5349		0.09	0.05	0.05	0.06		0.14	0.5	0.31	3.65		10883.6	69678.5	10084.2	2121368		2	3	5	4		33500000	9050000	8570000	189000000
	33.5662	40.2255	61.8891	82.9937		0.11	0.14	0.01	0.22		1.05	0.23	1.2	5.88		5304.39	57515.1	8923.02	52685.7		2	2	2	2		33800000	123000000	30300000	113000000
	72.1441	105.574	49.2544	70.7324		0.22	0.34	0.18	0.34		0.52	1.55	1.62	1.6		22489.9	26677.6	9248.77	360234		3	1	3	10
	48.1103	67.956	52.7963	94.8736		0.2	0.06	0.05	0.16		1.43	0.67	1.69	0.86		24322.9	309302	4305.67	57134.7		1	1	2	1
	46.7198	106.226	42.1735	46.2348		0.32	0.07	0.02	0.14		1.54	0.06	2.76	1.36
	23.2755	69.9147	61.2029	36.7571		0.34	0.02	0.21	0.1			0.41		0.45
Week 2	140.961	43.662	91.3165	131.47
	161.651	71.4056	57.868	75.2339
	103.845	117.581	86.9396	93.0611
	64.0692	75.6769	116.896	102.801
	109.397	66.5687	51.4329	98.9125
	73.0888	50.2288	60.0607	95.4585
	60.2919	136.353	99.2092	91.386
	98.2748	87.8966	78.7444	100.029
	115.532	108.667	30.8483	97.782
	32.2612	59.4519	99.1917	47.1625
Week 3	192.963	71.0461	184.055	153.504
	236.708	157.598	80.8132	106.416
	261.07	191.616	154.041	168.56
	195.026	100.09	174.797	203.647
	153.317	87.1023	91.8104	126.189
	162.873	160.361	35.8389	123.053
	106.405	256.721	204.602	117.736
	159.047	190.892	156.834	134.024
	240.961	222.679	51.3758	88.3804
	51.8005	92.4924	172.432	88.452
Week 4	262.266	87.9384	178.495	227.024
	387.096	249.229	125.564	144.716
	386.897	254.397	184.02	212.266
	270.905	167.65	309.682	190.702
	134.02	138.424	119.78	128.33
	197.108	207.358	62.688	212.015
	183.966	298.283	175.005	203.917
	268.722	210.126	138.095	192.365
	293.46	199.22	89.8605	151.1
	239.77	82.7944	265.38	113.358
Week 5	298.884	118.442	240.094	340.425
	614.794	291.788	168.605	257.091
	478.909	411.439	255.385	245.709
	426.924	284.467	314.145	337.379
	168.658	173.877	157.617	192.186
	240.479	249.083	75.2456	345.076
	274.699	467.532	334.223	394.631
	318.455	392.288	186.745	301.199
	398.441	232.017	120.956	246.593
	307.049	132.517	416.839	177.962
Week 6	362.679	123.527	296.901	435.407
	668.384	357.43	217.944	320.029
	601.654	516.297	364.596	317.172
	441.008	329.646	465.398	535.751
	159.614	180.304	227.229	236.646
	257.942	299.889	80.5242	374.546
	305.377	565.062	434.488	421.216
	350.724	454.336	225.867	328.426
	447.712	302.526	147.042	321.931
	363.838	149.891	569.577	214.389
Week 7	411.397	147.317	333.081	537.425
	691.146	483.169	246.88	425.199
	666.946	619.1	502.958	386.889
	478.443	427.674	586.362	727.308
	175.618	197.368	243.836	271.122
	318.193	358.989	101.458	505.293
	429.755	687.07	529.518	577.483
	445.612	537.897	246.008	394.403
	570.304	364.016	169.389	363.369
	431.095	177.598	652.946	269.514

## Sheet: Fig 5
5B				5C left			5C right			5D				5E Overall Survival					5E Disease Free Survival					5F																									5G left
	NES	-logq		FBN1	3.84672		FBN1	0.548214			NM	M		H-DIO2		L-DIO2			H-DIO2		L-DIO2			H-DIO2	DIO2	PLK1	ACTA2	CDH2	FN1	VCAN	VIM	SNAI1	SNAI2	TWIST1	TWIST2	ZEB1	ZEB2	MMP2	MMP9	CDH1	CTNNA	EPCAM	MUC1	OCLN	TJP1	TJP2	TJP3		V
EMT	1.92199	2.79335		DIO2	1.83724		DIO2	4.71197		I&L-DIO2	0.561873	0.438127		37.0188	0	14.0053	0		37.7092	0	15.0245	1			1.9079	1.46092	0.531724	1.51892	-0.0271826	1.26317	-1.00047	-0.0762332	-0.0459543	-0.488827	-0.327154	-0.905156	-0.424391	0.0621444	0.758703	-0.587194	0.0410224	0.0953096	-0.454677	0.438455	-1.43913	-1.01905	-0.590428		0.953027
IFN-γ Response	1.76148	1.93924		GLIPR1	1.12039		GLIPR1	0.621602		H-DIO2	0.465346	0.534654		20.0546	0	45.0077	0		9.99441	1	22.0272	0			0.813825	-0.709896	0.70497	-0.771222	0.583688	1.28016	0.261333	1.47979	0.59437	-0.145008	0.126018	0.591139	0.60291	1.29342	0.980785	-0.522057	-0.03223	-0.182942	0.4425	0.632154	0.832944	0.75865	0.760559		1.00638
Inflammation	1.75258	2.06492		TMEM106B	1.00262		TMEM106B	0.264401						14.9587	0	9.96153	1		14.2355	1	97.7414	0			0.710604	-0.123123	1.39338	-0.384757	0.587249	1.41187	0.334228	1.38772	0.800162	-0.0757241	0.0200669	0.981103	0.909623	0.962394	0.674177	-0.435199	-0.175406	0.377819	-1.25341	-0.237382	0.116637	0.315225	-0.974655		1.01433
Angiogenesis	1.69458	1.84801		BTBD19	0.903206		BTBD19	0.416801						25.0189	0	11.9999	0		37.1503	0	43.5283	0			0.946506	0.113782	0.82819	0.971535	0.641318	1.09726	0.341478	0.896994	1.13925	1.0269	0.51432	0.415954	0.550256	0.833945	0.940798	0.80882	-1.10187	-0.597376	-0.344872	0.354664	-0.109668	-1.10062	0.127434		0.948542
NOTCH Signaling	1.57582	1.33483		CD38	0.903206		CD38	0.00524306						15.0245	1	26.0052	0		38.2352	0	46.9803	0			0.759991	1.04595	0.252077	0.405178	0.975798	-0.158447	0.645942	1.41735	1.26127	0.900588	1.6944	0.345346	0.890581	0.435338	1.09359	-0.342036	-0.116643	-0.82922	-0.142821	0.345416	0.0564925	0.520668	-0.106389		1.01557
MYC Targets V1	-2.21836	2.29608		PON3	0.866572		PON3	7.79048						9.041	1	23.9997	0		16.7998	1	37.6763	1			0.479515	0.251123	0.679308	-0.405076	-0.822411	-0.449361	-1.33751	-0.0329025	-0.016993	0.50276	-0.7538	-0.0637829	-1.18705	-0.20389	-0.699374	0.697365	0.281044	0.903463	-0.474906	0.591943	-0.73018	1.4772	1.59649		1.02578
E2F Targets	-2.08836	2.08254		OSMR	0.818489		OSMR	0.528708						5.9835	0	22.0272	0		20.3505	1	20.745	1			1.13767	-0.149475	0.122146	-0.691988	-0.518631	0.350629	0.535885	1.8007	0.363702	1.0448	-0.101353	-0.392671	-0.210125	0.0616215	1.1713	-1.81796	-0.570513	0.320119	-1.13951	-0.883347	-1.58628	-1.5518	-2.3776		1.00198
G2M Checkpoint	-1.89412	1.76189		RAB26	0.806118		RAB26	0.69037						37.7092	1	97.7414	0		23.145	0	86.0045	0			1.39115	-0.64253	2.58798	1.15306	1.31822	1.80342	2.01496	1.21691	1.68436	1.74161	1.4564	1.84414	1.27695	0.962668	0.438937	0.175212	-0.221013	-0.821333	-1.67747	-1.11841	-0.767649	-1.06798	-1.1058		1.03439
				DTWD1	0.803218		DTWD1	6.29499						26.3011	1	43.5283	0		21.6326	0	61.2815	0			0.428892	2.13313	-0.778513	1.37199	0.100448	0.259102	-0.780622	-0.369154	0.523265	1.13079	0.369947	-0.551846	-0.686118	0.152956	0.388113	-1.51419	-0.681987	0.860467	-2.2955	-1.86281	-0.445963	-0.775139	0.0654781
														42.7721	0	46.9803	0		22.4874	1	22.7176	0			2.45614	-0.0734409	1.68733	0.4176	1.15141	1.4093	2.29818	0.788841	1.64777	2.1822	1.12488	2.17549	1.03066	1.76758	1.02346	0.321083	0.425998	-1.36836	0.0223868	0.50562	0.229903	-1.02658	-0.70203
														25.0189	1	44.942	0		7.16704	0	12.8218	1			0.562802	1.06317	0.110873	0.528719	0.82003	1.36799	0.157549	0.908251	1.71777	1.02851	1.65352	1.35563	2.13464	0.931402	1.31255	0.484418	-0.0758671	-1.09185	-0.953485	-0.784772	0.700379	0.386767	-2.66838
														37.1503	0	3.18901	1		23.6381	0	28.9969	0			1.56795	-1.27192	0.69806	-0.0646659	0.348116	0.566607	0.683153	-0.0611183	1.42267	1.6303	0.906162	0.763989	0.107259	0.489131	-0.0948434	-1.40971	-1.17149	-0.268083	-1.03293	-0.390294	-1.04802	-2.11592	-2.22908
														38.2352	0	23.934	0		9.36976	0	12.6574	0			1.08814	-1.07273	0.312611	0.26262	0.261286	0.828971	-0.531726	-0.664054	0.640071	-0.0242519	-0.530432	1.37542	2.07563	0.123448	0.263115	-1.22993	-1.60198	-1.22855	-1.61834	0.154024	-0.684103	-1.84651	-1.4261
														34.0599	0	86.0045	0		15.9779	0	11.5396	0			1.06076	-0.49931	0.456866	0.876082	0.0531054	0.908706	-0.0727347	-0.0897382	0.618118	0.719396	-0.191107	1.40748	1.63393	-0.166904	-0.932614	-0.88846	1.05371	-0.885756	-0.109055	1.59836	0.570903	-2.05317	-0.38245
														26.5641	1	61.2815	0		22.9148	1	67.2321	1			0.564195	-1.41814	0.258139	-0.225433	0.074048	0.79954	0.237564	-0.0863342	0.786154	-0.398538	0.447712	2.1737	2.0016	0.0409165	0.242031	0.421206	-1.51531	-1.43	-0.00672572	0.499861	0.253267	-0.257932	-0.305916
														23.145	0	22.7176	0		11.6382	0	156.656	0			1.23155	-1.9532	0.14926	0.402424	-0.208133	0.478552	0.478919	0.102211	2.19509	0.808913	1.72151	0.877332	1.64386	1.2138	-1.28481	0.0230538	-0.039145	-1.14347	-0.365744	-0.207943	0.175809	1.04572	0.944576
														21.6326	0	18.871	1		62.2349	1	73.117	0			0.985835	-0.223148	3.01139	2.72164	2.12486	2.38881	1.57179	1.84616	1.45126	1.39088	0.934872	1.65949	1.76392	2.28185	0.613341	1.30593	-0.268343	-0.357583	-1.2274	-0.542781	0.634704	-0.885556	-2.07134
														23.1778	0	28.9969	0		42.3447	0	221.324	0			1.55372	0.180205	0.894237	0.480355	1.28046	1.77329	0.34483	-0.87047	1.08935	1.10744	-0.363142	2.08167	2.46829	0.886374	0.40672	-1.0171	0.199339	-0.988374	-0.501686	0.757582	0.960959	0.712374	-0.659945
														16.4382	1	12.6574	0		67.8897	0	21.4683	0			1.71583	1.38404	0.274338	2.26978	0.695293	0.872959	0.010966	1.68892	2.34708	0.269275	-0.359375	0.30273	0.43737	0.871573	0.126918	0.311397	1.47241	-0.838621	1.09945	-1.36973	0.819052	0.634866	1.71926
														7.16704	0	11.5396	0		30.575	0	27.2545	0			1.25896	0.745141	1.74649	1.06767	1.52545	1.63243	0.533248	0.956398	1.31385	1.64344	1.50054	1.06746	0.93148	1.97661	0.908568	1.01989	-0.0288094	-0.693123	0.421221	-0.245976	-0.0113182	-0.474598	-0.0643543
														23.6381	0	76.2074	1		80.5142	0	14.8601	1			0.974932	0.166696	1.3773	2.24085	1.88077	1.54646	0.134256	1.55648	0.866971	1.93672	0.400403	0.576102	0.906174	0.922469	0.912564	-0.277278	0.175531	0.228464	-1.2097	0.126814	0.0948462	-0.698345	-0.759597
														9.36976	0	28.5695	1		46.0269	0	53.6542	0			1.21991	0.0383532	0.343002	0.66956	0.479067	1.0225	-0.631554	0.128696	0.979941	0.0331909	-0.339755	0.168046	0.855141	0.768529	0.187476	0.10828	-1.48085	-0.0218126	-1.81669	-0.491192	-0.704193	-1.34886	-1.66337
														15.9779	0	35.5393	1		92.8099	0	107.21	0			0.519607	0.862075	0.887792	-0.133838	0.137265	0.519278	0.500217	1.12529	0.232883	1.13521	1.03198	-0.322098	0.216514	0.645255	1.36474	-1.28534	1.0121	0.54714	-0.0985975	-0.7116	-0.515665	-0.905201	0.896572
														28.1093	1	29.4572	1		40.5365	0	14.5313	0			1.09103	-0.243091	1.51684	-8.55728e-05	0.372353	0.846725	1.4324	0.259411	0.961401	1.74192	0.247157	0.294081	0.148303	0.97715	0.59315	0.755574	-0.0153962	-0.468557	0.977235	0.651524	-0.251262	-1.85204	-0.0411623
														29.7531	1	156.656	0		70.2568	0	23.145	0			1.2403	0.667185	0.708199	-0.292869	1.81679	1.2662	0.872713	1.19876	0.704712	0.759122	0.175178	0.690535	0.886413	0.634628	0.313047	1.87803	1.32401	0.284382	-0.476736	0.518874	1.50439	1.38526	-0.250877
														17.1615	0	73.117	0		21.4354	0	19.8244	0			0.494923	0.639985	-0.880577	-0.238902	-0.406497	-0.0362095	0.88293	1.38576	-0.14579	0.772126	1.22409	-0.580913	-0.512609	0.182829	0.443212	0.693387	0.384679	0.0516481	-0.160389	-0.149225	-0.221452	-0.883613	-0.140638
														11.6382	0	221.324	0		15.3204	1	15.6491	0			0.642162	1.21133	0.553574	-0.0436661	0.549392	0.477299	1.04541	1.56232	1.19273	0.409105	0.228468	-0.0883603	0.358849	0.45634	1.425	-0.292709	-1.20698	-0.548332	-1.02927	-1.92428	-0.330914	-0.918727	-1.59467
														62.2349	0	40.6023	1		23.0792	0	13.7423	0			0.406294	-0.02716	-0.0646821	-0.634172	0.568187	0.0848562	-0.0182889	0.446488	-0.297417	1.71031	0.282981	-0.340207	-0.426007	0.326808	0.767672	0.123416	-0.665787	-0.0253941	-0.428666	-1.1454	-0.512527	-0.757735	-0.2507
														28.8983	1	21.4683	1		18.0162	1	17.0957	0			0.620675	-0.350495	1.052	0.0193652	0.00559444	0.177292	0.779814	1.42913	0.320331	1.35112	0.63572	0.65025	0.47333	0.803388	0.241612	-1.32704	-2.38122	-0.800094	-1.2406	-1.69261	-1.89999	-2.16776	-1.10804
														71.4732	1	53.1611	0		19.7258	0	19.5943	0			0.441124	-0.130799	0.820094	-0.0762387	0.311862	0.433484	0.54192	0.262058	0.610605	1.16432	0.315059	0.221353	0.900794	0.596394	1.43069	-2.17609	-2.18889	-1.09297	-2.7645	-1.35447	-1.38358	-0.880986	-1.58585
														101.719	0	41.6872	1		4.1753	1	42.3776	0			0.401574	-0.629629	0.859217	-0.0747234	-0.29187	0.186352	0.828912	1.20205	0.72917	0.781729	-0.0744523	0.750551	0.234219	0.733876	1.24133	-1.64075	-1.73812	-1.00116	-1.09426	-1.52558	-1.66938	-1.91413	-1.11718
														60.1637	1	27.2545	0		18.608	1	10.3232	1			0.707312	2.01579	0.852581	0.402777	0.445462	0.565552	-0.238295	0.926468	0.372782	0.795668	1.28483	-0.372718	-0.47262	0.4167	-0.0758631	1.13505	1.10263	1.75874	-0.238071	0.107936	1.27858	0.774652	1.60676
														49.2817	1	23.0463	1		16.9313	0	39.09	0			0.924345	1.52993	1.30655	1.03763	0.876856	1.39096	0.13049	0.25727	0.520454	1.33208	-0.136821	0.561771	-0.0511325	0.918949	-1.07752	0.849763	0.503324	0.983518	0.270472	0.775219	0.351318	0.779549	-0.849567
														8.21909	1	53.6542	1		16.7998	1	31.6271	1			0.930716	1.1911	-0.0485587	1.96626	0.354099	0.1103	0.634213	1.64204	2.46329	-0.000989923	2.1753	-0.100317	0.37415	-0.658035	1.09013	-0.91668	-2.01344	-2.69659	-0.705035	-2.25628	-0.695645	-0.0328473	-2.73457
														42.3447	1	107.21	0		9.00812	1	5.72049	0			0.997386	1.08667	0.401421	0.633138	0.826691	0.817159	-0.0753864	0.821719	0.06449	0.872965	0.368419	-0.0360798	0.717023	0.601089	1.29133	0.943464	-0.0540745	0.836473	-1.44494	-0.142924	-0.0959227	2.20008	1.75862
														25.5449	1	20.0217	0		14.4656	0	4.63557	0			1.00164	1.2948	1.12548	0.363089	0.974077	1.3249	0.844379	0.294241	0.348713	0.314401	-0.0106187	1.04939	0.331043	1.05432	1.0028	0.0186318	0.562712	0.590514	0.234099	-0.27364	0.39516	-0.569399	0.214356
														11.0465	1	14.5313	0		17.6217	0	14.0053	0			0.895029	1.64434	1.16933	3.45582	1.19439	1.35103	1.78254	1.81956	2.00693	2.05366	1.80245	0.896531	0.690592	1.1228	1.62884	0.258226	0.247535	-0.992002	-0.0504562	-1.19191	0.778461	1.07249	-1.88799
														6.21363	1	23.145	0		12.9862	1	39.09	0			1.49175	-0.605208	2.31382	1.76747	1.9466	1.8141	1.88656	1.36682	2.00171	2.09549	0.584713	2.57755	1.35467	1.99663	0.51896	-0.829319	0.00753828	-1.37646	-0.897267	-2.18885	-0.203813	-1.34231	-0.500111
														36.7886	0	19.8244	0		31.0024	1	49.8405	0			0.570344	-0.388885	0.0794348	-0.773499	0.901592	-0.0744882	0.241897	1.44983	-0.726512	-0.970285	2.38207	1.09172	1.22177	0.513536	0.748527	0.421285	-0.126023	-0.882899	-0.0436628	0.367946	0.755716	1.60795	0.32757
														30.5421	1	17.7861	0		17.3258	1	129.533	0			1.34351	0.938056	-1.00944	-0.753858	-0.265968	-0.7325	-1.93166	0.113104	-1.25229	-0.400166	-1.83774	-1.54558	-1.12013	-1.72273	-0.752333	-0.557957	-1.82033	1.20955	-0.490629	-0.832414	-2.49071	1.13742	0.04727
														35.2106	0	15.6491	0		40.9639	0	238.288	0			0.46597	1.28067	-0.938788	-0.567092	-1.55367	-0.76833	-1.71894	-0.0159999	-0.539497	-0.625586	-0.696861	-1.19759	-0.950394	-0.915667	0.429195	0.810623	-1.44767	0.97166	-0.251597	-0.188012	-1.4076	-0.445002	1.14996
														67.8897	0	13.7423	0		81.7964	0	22.6189	1			1.44044	1.32704	-0.118739	-0.326268	-0.124904	0.435682	-0.12607	1.63847	0.767525	1.21205	0.553163	0.233963	0.339078	0.0518955	1.08019	0.842067	-1.4684	1.50815	-0.915664	-3.63937	-0.894182	-0.668527	-0.936075
														30.575	0	17.0957	0		28.4709	0	39.353	0			1.19057	-0.75854	1.18857	0.654682	1.23001	1.70045	-0.158406	-0.209597	0.893054	0.282629	-0.669074	1.24467	0.536545	1.21714	0.757997	-0.4739	0.337086	-0.341407	-0.368931	0.136812	0.170482	-0.927489	-0.723336
														80.5142	0	1.57806	0		13.7752	1	47.6707	1			0.636245	0.234155	-0.274474	-0.774231	1.49228	0.0756793	1.35587	-0.536906	1.95589	0.912038	0.0543325	-0.0892745	-0.0482771	0.417905	2.06046	1.06892	1.41549	-0.130936	0.157304	1.45719	0.578661	-0.788704	0.586582
														5.62186	1	19.5943	0		38.0379	0	232.173	0			0.921316	-0.274622	-0.430451	-0.0104596	0.209487	0.610394	0.0577696	0.472066	-0.235102	0.137916	0.212913	0.349878	0.879854	0.332732	0.904174	-1.82816	-0.71344	-1.14179	0.153352	-0.735967	0.0393812	-0.349966	-0.86506
														40.7338	0	42.3776	0		4.07667	0	77.5882	0			1.04141	1.57545	2.08022	0.390139	1.14422	1.74079	0.727592	1.45708	1.3421	0.1978	0.901413	1.5206	0.725937	1.26046	-0.272667	0.343017	-0.290561	0.784561	-0.430509	-1.10836	0.885663	0.136993	0.568974
														46.0269	0	13.6108	1		6.54239	1	100.076	1			0.416635	1.10059	1.98115	0.902971	1.53483	1.77903	1.65719	0.686747	1.62019	0.233322	0.620518	1.42817	1.83528	1.29317	0.784187	0.325238	0.448447	-0.0874345	-2.00567	0.0794468	1.80285	0.78623	-0.7854
														3.87941	1	20.6463	1		0.953414	1	5.88487	0			0.875781	0.337069	0.336726	0.028017	0.359628	0.85843	0.696373	0.927076	0.342305	0.851204	0.158955	0.654228	1.22292	0.699325	1.20055	-0.611414	-0.460074	-0.976686	-0.956619	-1.16585	-1.30682	-0.808394	-1.05568
														7.7917	1	39.09	0		31.1997	0	26.9586	1			0.945964	0.431616	1.45573	-0.570601	1.76721	0.892474	0.476775	0.474755	0.418021	0.388889	-0.0206232	0.639156	0.147074	1.06405	0.573689	1.12908	-0.251067	0.602281	-0.416577	0.130811	-0.226844	-0.596566	-0.102616
														32.712	1	37.0188	0		11.6054	0	4.56981	0			1.12495	-0.84843	1.00715	1.66382	-0.453425	0.277932	0.092581	-0.2488	0.261082	0.0406541	0.820303	0.119075	0.133683	0.407004	0.676189	-0.772672	0.76381	0.383113	0.268244	-0.155653	-0.0426271	0.0922191	0.199423
														92.8099	0	38.3667	1		13.9067	0	29.4572	0			1.26379	0.506894	0.571718	-0.052895	0.510546	0.614791	0.264885	1.24586	0.296282	0.792607	0.969656	0.761259	0.131347	1.03668	0.883476	1.05311	-0.136774	-0.774067	-0.316909	0.184441	-0.0544059	-0.178867	0.791958
														40.5365	0	2.03833	1		27.912	1	26.4655	0			0.552653	-0.0424228	0.262303	0.0847906	0.0427272	0.265075	0.234917	0.432135	-0.369975	0.119706	0.72693	0.216398	0.883414	0.167542	0.629182	-1.59199	-1.20634	-1.53506	0.0792445	-1.6527	-0.611605	-0.971049	-1.66829
														70.2568	0	42.9036	0		10.1917	0	12.23	0			2.02825	1.35047	1.64934	0.695608	2.39377	1.78254	1.04942	0.769019	2.35754	2.07334	2.27363	2.32388	1.27462	1.59702	0.124647	-0.144442	0.360952	-1.47072	-2.65954	-0.668519	1.54588	-0.876424	-1.94893
														21.4354	0	20.0546	0		22.4545	0	16.6026	0			1.92638	-0.589709	1.06197	-0.0204987	0.965181	1.98129	0.395009	-1.04066	1.14341	1.32371	-1.2424	0.918397	1.0336	0.327411	0.118806	0.0616727	0.390218	0.677989	0.189914	1.39714	0.520453	0.395935	-2.41009
														25.4134	0	20.0546	0		17.4573	0	19.8244	0			0.482935	0.846869	-0.196248	-0.559769	0.0732826	0.0547478	0.173539	0.166639	1.97824	0.271553	1.98558	0.676836	1.23636	0.0334902	0.840078	0.648943	-0.344156	-1.35119	0.302448	-1.32163	-0.62722	0.880965	-1.30495
														23.0792	1	14.7286	0		6.115	0	41.3585	1			0.404758	-0.126768	0.257669	-0.629616	-0.188308	0.000863097	1.10849	0.343887	0.811539	0.0464334	0.904679	0.218957	-0.0894551	0.444427	-0.434754	0.756873	1.37594	0.0980359	-0.34328	-0.439198	0.624406	0.169524	0.330125
														19.6601	1	5.72049	0		17.293	0	15.682	0			0.973787	-0.958463	0.700497	1.28136	0.82138	1.19418	1.25311	0.551975	0.663487	1.20016	0.983961	1.21312	0.737443	1.16726	0.487876	0.380729	0.898422	-0.271165	-0.185587	0.15291	0.139784	-0.838802	0.0252996
														19.7258	0	4.63557	0		21.5998	0	2.76161	0			0.604834	0.0820692	0.11892	0.0931008	-0.0777753	0.271104	-1.10854	-0.806723	-0.165902	0.333848	-0.518022	0.0941114	-0.356869	0.297342	-0.273143	-0.979141	-1.28566	-0.986548	0.283051	-1.22618	-0.716846	-0.987476	0.664999
														5.06296	1	13.8738	0		36.7558	0	9.66565	1			0.78933	0.0446157	1.16824	0.191637	0.969484	1.09927	1.17579	0.241738	0.704762	0.601798	0.0432382	0.941013	0.909929	0.71225	0.669065	-0.287764	-0.574345	0.350548	0.444778	0.629878	-0.460546	-1.16641	0.0452141
														23.6381	1	13.6108	0		1.44656	0	14.3012	0			1.0947	-0.0658758	0.502107	0.544581	0.594483	0.396764	0.541638	0.619939	0.36931	0.859191	0.864659	0.828556	1.25157	1.27558	1.26154	-0.80048	-0.818739	-0.514401	-0.641869	-1.24497	-0.975194	-0.342733	-0.559295
														16.9313	0	6.04925	0		38.6297	0	21.4354	0			0.721509	0.365171	1.69614	0.511253	0.6145	0.783635	0.43137	1.65177	1.0167	-0.280558	1.76055	1.22276	1.3564	1.69812	0.217384	-1.13044	-0.0727181	-1.57923	0.222607	-0.71977	0.762201	-0.0182577	-0.957619
														22.1587	0	14.0053	0		16.0765	1	19.7587	0			1.30151	0.611033	1.09877	0.381587	0.927825	1.02052	-0.123077	0.921079	0.81251	1.09325	0.161946	0.292035	0.0118782	1.05275	0.792096	0.543619	-0.421614	0.190344	0.673968	-0.117196	1.14749	0.553242	1.66987
														15.419	1	4.24105	0		86.0374	0	20.5148	0			0.591386	1.041	0.20534	-0.462455	0.196597	0.152505	-0.900499	1.14718	-0.202621	0.26451	-0.324225	-0.922714	-0.349572	0.397724	1.4329	-0.428532	-0.398892	-1.15936	0.639786	-0.710738	-1.02286	-0.724882	1.40333
														14.4656	0	26.7285	0		2.43285	0	21.6326	0			0.633858	0.378859	0.912009	-0.438912	0.871891	0.272653	0.0122997	0.987451	1.84505	1.94421	0.812906	0.433192	-0.3162	0.838755	0.482202	0.714028	-0.689896	-1.4869	-0.802717	-1.28427	-0.618193	-0.521243	-0.781533
														0.36164	0	19.4299	0		7.43006	1	35.4736	0			1.00784	0.216108	0.339774	-0.305169	0.764776	0.914176	0.707604	-0.387602	0.634769	1.32149	0.278655	0.20304	0.147623	1.21933	1.255	-0.764044	-0.0934018	-0.404921	0.450013	1.01792	-0.530369	0.31342	0.0491077
														17.6217	0	8.41635	0		11.1451	0	12.7889	1			0.623236	2.29467	-0.0350392	0.0532784	0.849222	0.236533	0.471733	1.48438	0.586647	1.04016	0.209923	-0.0324183	0.396622	0.571918	0.664499	1.02303	1.18115	0.656564	-2.545	-0.530845	0.418568	0.313644	-1.06199
														21.4025	0	9.23825	1		13.0519	1	18.5751	0			1.13606	-1.24307	0.0303422	-0.475289	0.509265	-0.185791	-0.263011	-0.0370635	0.114456	-0.70895	0.437751	0.510505	0.658763	0.333696	0.0271493	0.721243	-0.537503	-0.264405	-0.465086	0.0622005	1.36697	0.980179	0.528218
														0.920538	0	1.2493	1				58.8487	0			0.561881	0.236896	0.307963	-0.597869	-0.162323	0.37869	0.571844	1.81879	0.115773	-0.832696	0.428612	0.0900577	0.257206	0.381854	-1.21036	0.112251	-0.68911	-0.51512	-0.156502	-0.099519	1.17588	-0.0838567	0.222542
														39.9776	0	39.09	0				7.43006	1			0.709016	1.15181	-1.39194	-0.60374	-1.42475	-0.587966	-3.19547	-0.807669	-0.924506	-0.250863	-1.1124	-0.917235	-1.99324	-1.44874	-1.70169	-0.230709	1.47286	1.61115	-0.649487	-0.51605	1.18531	0.00103142	0.567142
														47.8022	1	49.8405	1								0.441326	0.0818775	-0.890035	-0.674756	-0.566136	0.0703701	-0.399884	-1.21249	0.216403	0.836685	-0.476012	0.343725	0.223405	-0.130373	-0.174312	0.754706	-0.619864	1.75593	0.452364	1.64493	0.288808	-1.1142	0.266722
														54.3446	1	163.1	1								1.1656	-1.24639	-0.296267	-0.305775	-1.01592	-0.239538	-0.854839	-0.248926	-0.820811	-0.550256	-1.06862	0.327818	-0.270034	-0.525254	-0.867027	0.110646	1.14371	0.486855	1.12856	0.817025	-0.0279287	0.395132	0.267718
														40.9639	0	5.68761	1								1.49088	1.09309	-0.72385	-0.758425	-1.33759	-0.643549	-2.03543	0.239397	-0.144443	-0.476401	-0.0109083	-1.14172	-1.93998	-1.06625	-0.488753	-0.737293	-0.291447	0.428363	-0.132079	-1.40007	-0.239086	0.531907	1.78138
														81.7964	0	19.2655	1								1.0271	0.802329	1.4602	1.26019	2.08488	1.46444	1.875	0.446563	0.864732	1.54457	0.299372	1.10387	0.710275	1.32911	1.14161	0.737646	-0.147511	0.277618	-0.328803	-0.0480944	0.780004	-0.219276	0.599405
														51.2542	0	129.533	0								1.86438	-0.107758	0.92177	1.9644	-0.234404	0.368596	-0.583615	1.64297	1.06484	0.411925	1.32038	-0.566974	-1.19899	0.479458	-0.458131	-1.37181	-1.50205	-0.997106	0.856535	-2.50339	-1.22758	-1.34714	-0.0189184
														28.4709	0	32.0873	1								1.3024	0.0245797	0.741587	-0.393446	1.24846	1.25481	1.61128	0.618248	1.50918	2.00777	1.5989	0.502037	0.611725	1.71369	1.90205	0.833341	1.79356	-0.0954366	-0.483489	-0.184434	-0.0280721	0.569345	-0.527666
														18.8381	0	5.88487	1								0.678861	0.45237	0.512177	0.805951	0.185563	0.342078	-0.449248	-0.339319	-0.821003	-0.257047	-1.19873	1.21192	0.615049	0.0483679	0.5316	1.0081	0.660507	-0.399422	0.617876	0.194236	0.606652	0.487972	0.318935
														6.115	0	104.185	1								0.941283	-0.223274	0.222385	-0.553092	1.19345	1.45888	0.877014	-0.0266448	1.03353	1.73607	0.0371181	1.28439	0.93929	1.57578	0.0314703	0.406014	-0.264769	0.304902	0.331541	0.311628	1.25275	-1.16225	-1.08942
														5.4246	0	238.288	0								0.657384	0.310678	0.897813	0.00266107	0.335957	0.686187	0.298599	-0.10081	0.213984	0.616782	0.403726	-0.383484	-0.70412	0.642676	0.0446958	-0.361255	-0.887425	-0.291758	0.502742	-0.978275	-0.684901	0.867326	0.464684
														13.4136	0	8.4821	1								0.489155	0.740406	1.17417	-0.0773774	1.32507	1.51451	0.867163	1.08859	0.914236	0.781182	0.220534	0.965944	-0.0658916	1.0786	0.962195	1.77537	0.00426571	0.937651	0.909468	0.307022	-0.283688	0.443397	0.56628
														23.3751	1	88.1415	1								0.565885	0.734152	0.768998	-0.336369	-0.340861	0.956984	-0.269151	1.28881	0.301223	-0.682295	1.10365	-0.167105	0.425294	0.254633	-0.157847	-1.0069	-0.235356	0.139333	-0.0150654	-0.104723	0.0170343	-0.10384	-0.152615
														30.312	1	8.02183	1								0.776468	-0.304447	0.523374	-0.566547	-0.38649	0.578345	-0.465158	-0.192824	0.0809059	0.163032	-0.0700698	-0.299927	-0.914508	0.224493	0.632561	-0.47215	2.0954	0.261399	0.934757	-0.847665	0.114066	0.597539	0.707486
														36.6571	1	26.0052	0								0.883852	0.492579	0.034339	-0.724764	2.01685	0.669193	1.11421	1.26078	1.17192	0.853578	-0.616683	0.90677	1.52973	0.140657	1.36963	-0.192141	0.166356	-1.50847	-0.347147	-1.28522	0.0191637	-0.380469	-1.31906
														21.8957	1	39.353	1								0.6735	1.49339	-1.19191	-0.27894	-0.616191	-0.659836	0.280541	-1.44649	2.88442	2.10126	1.44299	-0.774164	-1.27482	0.214272	-0.11465	0.634171	-0.0420714	-1.36309	0.245778	0.0197344	0.898988	2.58944	0.744889
														9.56702	1	50.2351	1								0.403569	1.53248	1.59769	1.0414	0.925174	1.35313	-0.366149	0.276172	0.764197	-0.0939719	0.573248	1.0066	0.349085	1.12915	-0.821095	0.954601	0.502338	1.72341	-1.60978	-1.19769	0.716102	0.560452	0.747072
														26.5312	1	232.173	0								1.19652	-1.36474	0.813484	1.23225	1.58889	1.41615	0.973689	0.859187	1.79921	2.2689	0.801767	1.44871	0.390943	1.63076	0.170828	0.00339189	0.114872	-1.06595	0.13907	-0.768923	0.365882	0.497723	0.257009
														53.3254	1	77.5882	0								1.12958	1.34365	1.29301	0.135143	1.05782	1.64678	-0.408708	0.457736	0.903204	0.698841	0.97557	0.180998	-0.361088	1.41268	-0.0971081	0.280476	0.758598	1.66446	0.325361	-0.0448053	1.58805	0.617922	1.76026
														39.7475	1	10.5533	1								0.585773	2.36249	-2.12082	-0.479065	-0.662414	0.417566	0.687458	0.608707	-1.13392	-0.362953	-1.57232	-1.06787	-0.641626	-1.97875	-0.615035	0.644391	0.606495	0.855626	-4.34244	1.62712	3.3108	1.29134	-1.37844
														27.0901	0	110.497	1								0.742544	-1.19238	0.632669	-0.351019	0.0383435	-0.235634	-1.43318	-0.50378	-0.418754	-0.925426	-0.921542	-0.28113	-0.884645	-0.161126	-0.930045	-0.223694	0.142292	1.26317	0.697413	-0.709076	0.342398	1.05822	-0.131426
														38.0379	0	5.88487	0								0.574792	1.23465	0.0158981	-0.794727	-0.641658	0.710117	-1.57341	-0.598834	-0.743266	-1.09661	1.76375	0.102247	-0.431967	-0.616588	-0.822357	0.979907	0.586946	1.09788	-1.06415	-0.063154	1.94129	1.29457	1.20816
														4.07667	1	20.5477	1								0.846719	-1.68284	-1.28137	0.0229863	-1.11165	-0.0157748	-0.823983	-0.361853	0.246172	1.75722	1.81388	-1.03494	-0.747181	0.264306	-0.518735	-0.348573	0.707658	-0.142098	0.999312	-0.278647	0.0856825	-0.373484	0.920093
														0.789032	0	35.2434	0								0.654044	-0.448038	1.49159	0.709572	0.68794	1.22924	1.22628	2.00339	0.822649	1.23044	2.17381	0.79694	1.42985	2.28936	2.11951	-2.11832	-1.43994	-3.26812	-1.10476	-2.01064	-1.03192	-1.50326	-1.5239
														22.8162	1	4.56981	0								0.955149	1.60316	0.1448	-0.200254	0.272761	0.572731	-0.346954	0.564833	1.53822	0.652871	0.965265	0.634448	0.571884	0.697579	-0.0379567	1.30689	0.0195185	0.439588	-0.663105	-0.538789	1.98428	1.27764	-2.53759
														31.0353	0	29.4572	0								1.14147	0.843747	-1.0629	1.46961	-0.681002	1.04779	-1.79936	-0.79115	-0.810705	-1.17048	-1.23443	-0.445502	-0.595452	-1.15967	-0.505826	0.375743	0.484169	0.461581	0.127867	1.26086	1.61106	-0.828718	0.100096
														31.1997	0	26.4655	0								1.33155	0.275832	2.07436	1.14303	2.13129	1.8918	1.29306	0.367911	1.11854	1.73862	0.165165	2.00013	1.25363	1.54481	0.707762	1.18211	0.119938	0.412824	-0.311621	0.406858	0.365451	0.0434506	-0.617803
														11.6054	0	12.23	0								0.744399	0.772016	0.85762	0.283993	1.30733	1.37714	0.921057	1.34475	0.507766	0.663976	-0.27878	0.595426	0.246976	0.881462	0.60273	0.592557	0.178532	0.345719	0.776534	0.138256	0.185898	0.506635	0.272011
														13.9067	0	27.6819	0								1.34994	0.318364	1.34244	0.993881	1.50203	1.54895	0.997249	1.48429	0.859595	2.1159	1.15229	1.43657	0.971958	1.44013	0.19136	0.319452	0.903469	0.303312	-0.0421346	1.45351	0.383259	0.821097	-0.586019
														30.838	0	16.6026	0								1.16212	-0.0925588	0.269745	0.716462	0.386196	0.642293	-0.141821	-0.216163	0.30552	0.711113	0.456139	0.502919	-0.091728	1.14007	-0.0758712	0.617254	1.04512	-0.383512	0.284383	0.69167	0.864483	1.09695	0.7207
														41.3585	1	1.18355	0								0.611843	0.205368	1.09789	0.5358	0.812302	0.532126	-0.0656386	-0.359353	-0.0339789	0.531485	0.238463	0.146134	-0.599085	1.08564	0.605682	1.67479	2.67977	0.216326	0.775172	0.836182	0.505579	-0.299833	0.544506
														10.1917	0	19.8244	0								0.57832	0.856669	0.0815878	-0.509662	-0.194347	-0.49947	0.185105	0.412884	-0.284651	1.21097	0.384697	-0.636132	-0.096129	0.485608	1.17385	-0.526469	-1.02339	0.371107	0.635671	-1.68267	-1.4294	-0.382537	1.8073
														1.44656	0	41.8187	0								0.463534	-0.495049	0.168118	3.254	0.481304	0.293109	0.572697	-0.641043	-0.0305565	-0.57222	-0.235554	1.20501	0.939812	0.619382	0.427903	-0.376133	0.292457	-1.07217	0.683699	1.95679	0.541914	-0.656453	-0.0233055
														22.4545	0	16.5368	1								0.443712	-0.602448	-0.507036	-0.158689	-0.601649	-0.767623	-0.977616	-0.502222	-1.01128	-0.638136	-1.13209	-0.344771	-0.393966	-1.02464	-0.0423907	0.937082	0.18937	0.789824	-0.655592	0.771634	0.386801	0.50727	0.828993
														17.4573	0	15.682	0								0.698838	0.466313	1.98659	1.4132	1.47577	2.16408	0.619312	0.63017	1.33499	0.37334	0.0807357	0.969746	1.51878	1.81535	-0.198012	0.982908	1.0422	0.332276	0.199419	0.923051	0.703078	0.379142	-1.49632
														6.115	0	2.76161	0								0.442418	1.22348	1.34328	2.46699	1.33192	1.29804	0.0032953	1.82979	0.458775	0.77482	-0.726666	-0.216593	0.632659	0.420283	0.796871	-0.19095	0.458474	-0.322577	-1.733	0.121806	-0.177139	-0.604108	-1.28382
														23.6052	0	18.6738	0								1.33394	0.66091	1.32858	0.0250457	-0.0966697	1.09268	-0.230647	1.23522	0.490315	1.49956	0.33534	0.562868	0.574534	0.625887	-1.00853	-2.26154	-2.07183	-0.833783	-1.79549	-2.16854	-1.85215	-2.06738	-1.65818
														19.0025	0	18.1149	0								0.567234	-0.518281	0.0807445	-0.402064	0.302886	0.373004	0.433692	-0.148258	-0.016386	-0.328234	-0.320208	0.600055	0.493331	0.497461	1.64357	-0.322283	-0.130763	-0.509571	-0.373246	0.246363	-0.757077	0.124538	0.168588
														17.293	0	14.3012	0								0.987634	-0.640409	0.757319	0.59963	0.331519	0.980962	0.333435	0.940866	0.515853	1.75694	1.0429	0.810804	0.161471	0.841039	0.865988	-0.648583	-0.307082	-0.172897	1.08186	0.0366265	-0.664733	-0.322131	0.60831
														2.86024	1	21.4354	0								0.965739	1.36054	0.320822	-0.610376	0.153031	0.151936	-1.24457	0.479187	0.236555	-0.771972	-0.530289	-0.510458	-0.834705	-0.62491	-0.178613	0.165516	0.642607	0.323178	0.128731	-0.479556	-0.07259	1.04623	1.36802
														18.6738	0	19.7587	0								0.462315	0.747971	0.945232	-0.348935	0.219244	0.354376	-0.191669	0.337716	-0.185295	0.206833	0.982392	0.477164	0.0557579	1.08809	0.233161	0.888075	-0.872438	-0.00627102	-0.0156153	0.313448	0.41636	1.01039	-0.214541
														16.4053	0	20.5148	0								1.22827	0.352101	-0.315492	0.0482054	0.753052	-0.75588	1.0635	0.792262	0.637612	-1.01924	0.788	1.34639	1.92858	0.235095	-0.49882	-0.0529214	0.662425	-1.07087	0.410577	0.492702	1.57073	1.53346	0.479307
														21.5998	0	21.6326	0								1.07649	0.52398	1.25835	0.718237	1.10385	0.990266	0.549341	1.0435	0.940407	1.45626	0.644209	1.30789	0.842778	1.4805	1.55807	-0.0981734	-0.102548	0.0704733	-0.526952	-0.38633	0.312226	-0.185371	-0.528381
														36.7558	0	35.4736	0								0.971935	0.723092	-0.34717	-0.469445	-0.119064	-0.00823478	1.28594	-0.619306	-0.105084	1.13716	0.800835	-0.391592	-0.52065	0.419444	0.732112	0.0226308	0.485587	-0.301875	1.25174	1.03172	-1.15821	0.437089	-0.23091
														1.44656	0	14.5313	1								1.27785	-0.108301	1.3682	0.303958	1.32154	1.34013	1.59746	0.00662987	1.32783	2.11733	0.300923	1.33089	0.565032	1.793	1.62278	0.583917	0.15587	1.00996	0.326783	0.364949	0.324618	-1.64916	0.0827995
														24.2956	0	18.5751	0								0.467231	-0.622322	0.0410985	0.0269257	0.315987	0.517527	0.941174	-0.626211	0.434977	-0.106863	-0.556768	1.51195	1.19903	0.483322	0.548709	1.06962	1.44367	1.14595	1.14321	1.61694	1.03935	0.380808	-0.6109
														1.90683	1	15.6491	0								0.723222	-1.16375	0.430686	-0.410974	0.262942	0.239494	0.903711	0.824048	-0.0706681	1.67633	1.70594	0.806879	0.436259	1.26597	1.26049	-1.136	-1.902	-0.823584	-0.870654	-1.25985	-1.51124	-2.06165	-1.04149
														38.6297	0	58.8487	1								2.18809	-1.1207	1.27854	0.516175	1.5903	1.63109	1.31467	0.443622	1.04037	2.04515	0.664876	2.11916	1.38078	1.76512	1.05748	1.03209	0.694839	-0.0732086	-0.0716248	-0.0668868	0.516561	-0.116718	-0.381515
														49.3474	1	5.49035	1								2.75367	0.941992	-0.101862	-0.412356	-0.578783	-0.746605	-1.32469	1.89107	2.3843	0.120483	-0.642603	-0.437678	-0.203522	-1.43122	-0.952641	-0.517675	0.110463	-1.31101	0.545282	-2.24874	0.126495	0.965079	0.958326
														86.0374	1	29.4572	1								0.509818	-0.0275849	1.52224	1.15113	0.78007	0.882552	0.231374	0.651223	0.205954	1.12335	0.330283	0.593738	0.222912	1.50718	1.81616	1.1844	-0.47506	-0.811088	0.267451	-1.07029	0.266602	0.443139	1.43968
														2.43285	1	71.0458	0								1.46989	0.127898	0.97458	0.00455714	0.945493	0.897084	0.842209	1.24016	0.494635	1.56949	1.00259	0.919915	0.322172	1.16299	0.895525	1.11645	0.809763	-0.0699805	0.193008	1.73029	0.746083	-0.277545	-0.971457
														10.093	1	0.131505	1								0.491472	0.392249	0.67238	0.056557	1.3584	0.625445	0.592128	0.763734	0.134801	0.73979	0.458889	0.167535	0.245643	0.602886	0.77512	-0.121073	-0.363698	-0.228331	-0.613808	-0.823216	-0.383762	0.182041	-0.498259
														14.104	1	47.0789	0								0.459471	0.0448339	0.342892	-0.443704	0.638314	0.614833	1.06701	1.33646	-0.0622203	0.0966749	0.968045	0.919422	0.747521	0.68171	0.424049	1.2854	0.781826	0.388764	-0.129276	0.132971	1.12921	0.0608351	-0.642566
														11.1451	1	0.427393	0								1.27175	1.09749	1.48845	0.736037	1.08299	1.09802	0.862637	0.649879	1.07666	1.64314	1.12506	0.359489	0.421638	1.83529	1.2838	0.0162002	-0.229224	-0.383536	0.80534	-0.985552	-0.134598	0.634809	-0.849629
														19.134	1	20.2847	0								0.769822	0.22982	1.2541	0.255059	0.238622	0.799495	0.279654	0.983911	0.206488	1.39695	0.0913404	0.259647	0.296611	1.30937	0.862745	-1.50442	-0.221612	-0.786666	-0.451415	-0.473499	-1.42551	-0.933352	0.82257
														74.3334	0	59.1117	1								0.415822	1.25453	0.90535	2.45463	1.23941	0.567495	2.16821	1.23669	1.62036	0.844531	0.965005	0.941926	1.51834	0.825684	2.15857	-0.972222	0.0118764	-1.22778	-0.622005	-1.52253	-0.421043	-0.310443	-0.950893
														1.64382	0										0.533806	-0.263388	0.154879	-0.123471	0.189975	0.781972	0.229461	0.737396	0.414033	1.3511	1.13103	0.508581	1.01735	1.15933	0.939549	-0.881381	-0.278315	-0.900073	-0.370186	-0.801132	-1.1848	-0.0653333	0.20075
														19.8244	0										1.19258	0.686126	1.69241	0.259362	1.22838	1.1919	1.58575	0.447167	1.23429	1.8943	0.681797	0.982181	0.665423	1.48971	1.73982	0.466819	-0.477984	0.0282191	-1.472	-0.553363	0.0746523	-1.34562	-1.16423
																									0.525173	-0.460236	0.257001	-0.15398	-0.313149	-0.0564132	-0.14823	-1.00318	-0.068113	0.64499	-0.540083	-0.168766	-0.401511	0.326798	-0.842835	-0.218196	1.73247	0.231548	1.1742	1.13781	0.0475514	-0.0329329	0.0643101
																									1.35567	0.88466	0.921008	-0.0971077	0.598356	1.11474	0.152105	0.618106	0.992067	1.23327	1.78689	1.03133	0.0787666	1.18519	0.640363	-0.295681	1.27201	-0.387994	1.40331	-0.22115	0.70857	-1.38555	0.953102
																									0.818595	0.151094	0.400895	2.70141	-0.17988	0.104978	-0.502826	0.0415552	-0.28153	0.740644	-0.668044	0.350036	-0.776898	0.31755	0.600636	0.130114	-0.307192	0.588583	1.08388	0.894508	-1.07579	0.882409	0.284919
																								L-DIO2	-0.887189	0.570358	-1.06153	-0.956337	-0.314596	-0.443426	0.15023	-0.433804	-0.649384	-0.701723	-1.17401	-0.601333	-0.0991522	-1.29284	-0.465386	0.161617	1.46175	0.639593	1.05922	1.75715	0.0930111	-0.787399	0.280276
																									-0.957389	-1.42566	-0.0834806	-0.713513	0.242213	-1.1922	0.103638	-0.513579	0.0916336	-0.997894	-0.704268	0.690734	1.04079	-0.32165	0.0713132	0.0222677	1.69711	-0.766215	1.16198	0.77516	1.30096	1.438	0.684571
																									-0.6875	0.310679	-1.11799	-0.701775	-0.55466	-1.03558	-1.03455	-0.0213644	-0.811137	-0.247913	-1.07895	-1.64046	-0.64567	-1.33207	0.452574	-0.564555	-1.69072	0.700077	-0.00542552	-0.386062	-0.903558	0.33992	-0.28001
																									-0.784012	-0.596346	-0.197018	-1.04911	-0.671692	-0.884875	-1.36203	-1.32348	-0.757921	-1.08912	-0.559674	0.385368	-0.310832	-0.33397	-0.19589	0.828537	-0.340293	1.39833	0.57471	0.0462858	1.68943	1.59681	1.42545
																									-0.687505	-0.695426	0.0648348	-0.246814	-0.322978	-0.242184	-0.000251013	-0.654111	-0.0949915	-0.445766	-0.172181	-0.631245	-0.275297	0.0539123	0.385763	0.471575	0.598654	0.498729	0.204865	0.249655	1.13036	1.51572	1.47366
																									-0.774788	0.162972	-0.648158	-1.03892	-0.34546	-0.221986	-0.619373	-1.60045	-0.298829	-0.858498	-0.99029	-0.293067	0.117267	0.230215	-0.126909	0.292693	-0.0949759	-0.436025	0.890166	-1.45356	0.271212	-0.154914	0.182077
																									-0.824652	-0.00585778	-1.06634	-0.870573	-1.91115	-1.68436	-0.721322	-1.61484	-1.51766	-0.877385	-1.5152	-1.07317	-0.553064	-1.84655	-0.132711	0.183719	-0.430782	0.211058	0.875658	1.08736	-0.114525	0.390817	0.220848
																									-1.04784	-0.751077	-0.268174	-0.722542	-0.323666	0.196651	1.25572	1.27762	-0.326836	-0.22351	-0.928202	-0.93735	-0.465529	-0.697854	0.524635	0.0223556	0.259548	-0.772251	0.419114	0.321091	0.134836	0.287605	0.0575876
																									-1.03409	0.676876	-0.986645	-0.98162	-0.840991	-1.04829	-0.0465568	-0.23845	-0.997818	-1.33339	-0.616507	-0.12747	0.571351	-0.451049	-0.298993	1.07331	0.947156	0.558887	0.541392	1.32739	1.88699	2.74578	1.03328
																									-0.814023	0.127041	-1.49354	-0.880531	-1.08006	-0.887245	-1.51469	-0.469186	0.0525668	0.338543	-1.12618	-1.36443	-1.15807	-1.42147	0.257583	-2.67054	-2.2937	1.30947	-1.21119	-0.285993	-2.61952	-2.88917	-1.27625
																									-0.674715	2.21712	-0.291141	-0.793561	1.83538	-0.208631	-1.04386	1.83336	-0.302089	-0.693601	-0.830887	-1.34145	-0.286821	-0.599294	0.690481	-0.494463	-0.819541	1.00803	-1.56195	-0.6391	-1.19993	-0.749662	0.509969
																									-0.692662	-1.28133	0.26736	0.0470713	-0.850104	-1.29529	-0.415521	-0.7854	-0.472206	-1.00815	-0.534515	-0.576558	-0.474732	-0.844696	-1.06983	-0.422937	0.603697	0.582193	0.670964	0.0344842	0.0696169	-0.0151202	0.0247509
																									-0.811793	-0.87516	-0.477832	-0.410961	-0.238794	0.49484	-0.773042	-0.76991	0.267467	-0.752919	-1.10405	1.14089	2.27664	-0.48756	-0.426891	-0.316537	-1.15011	-0.450843	-0.66545	1.1993	0.60944	-0.779806	-0.805015
																									-0.639251	-0.588542	0.289126	-0.502555	0.157348	0.0833576	0.989872	-0.555426	0.667549	0.735587	-0.944581	0.957148	0.555707	0.476554	-0.675793	-0.0596647	-0.423519	-0.155003	-0.496735	0.349231	-0.0430963	-0.310773	0.397328
																									-1.26581	-1.35266	-0.427476	-0.896849	-0.636175	-1.06759	-1.4955	-1.58732	-0.593355	-1.0446	-0.271666	-0.581226	-0.671919	-1.025	-2.03267	0.383986	1.52769	0.16619	1.24701	0.177173	0.916136	1.08672	1.23107
																									-1.02805	0.940534	-0.377418	3.49671	-0.0221314	-0.37858	0.485332	0.869397	-0.0956229	-0.910443	0.296136	1.02566	2.1933	-0.185312	0.645301	-0.889823	-1.06372	-1.62103	-0.929096	-0.444975	0.311772	0.00494326	-1.8778
																									-0.968701	-1.68435	-1.04502	0.104961	-1.41415	-1.0676	-0.492556	-0.519745	-1.05861	-0.948471	0.770341	-0.860632	-0.728482	-1.02477	-0.963003	-0.420297	0.833911	-0.565837	0.498387	1.21465	0.382298	0.103251	0.665777
																									-0.675337	2.05432	-0.397592	4.21573	-0.0221789	0.181648	-0.15803	1.24196	-0.293615	-0.721319	-0.399438	0.262331	0.756684	-0.15162	-0.0980915	-0.574696	-0.0818903	0.169771	-1.34594	0.363515	0.732775	0.741197	-0.420085
																									-0.717793	2.11204	-1.08632	-0.0491571	2.09617	0.622605	-0.567683	0.782824	-0.1608	0.978132	0.591693	-0.613581	-1.31006	-0.204634	-0.00590166	0.701836	-0.0346098	1.7239	-1.34727	-0.124357	0.554363	0.314719	-0.561773
																									-0.794546	-0.455423	0.379954	-0.145026	0.745589	0.996832	0.525093	0.199413	0.152346	-0.515961	-0.429773	-0.129923	-0.12506	0.0449367	1.52216	1.27528	0.913441	1.12174	0.704932	1.78179	0.142807	-0.962173	0.361188
																									-0.668031	-0.321452	-0.205136	-0.454457	1.64974	-0.0226703	1.06564	0.1105	0.825166	0.290449	1.29256	0.24438	0.820877	0.883676	0.702131	-0.230952	0.0412523	0.802817	0.694291	-0.121756	-0.141744	-0.106789	-0.491552
																									-1.38578	-2.03531	-2.21995	-1.12237	-2.55184	-2.80075	-1.57868	-1.81594	-1.98074	-1.28395	-0.592508	-2.38664	-2.44343	-2.87186	-2.6548	-0.896259	-0.313046	-0.708242	0.792562	0.0765923	-1.43338	-0.119776	0.38094
																									-0.923252	-0.19823	-0.601819	-0.969816	0.295273	-0.501561	0.642534	-0.525449	-0.348517	-0.275846	-0.691295	-1.46028	-1.1828	-0.740871	0.696667	0.295379	-1.32553	1.24993	0.557138	0.636616	-0.976478	-1.93593	-0.155745
																									-1.13946	0.411597	-0.362061	-0.722954	-1.12575	-0.646288	0.436402	0.0460085	-1.04055	-0.459326	-0.0754399	-2.31862	-1.59321	-1.2088	0.025715	-0.717547	-0.233951	-0.519911	-0.284812	-0.57277	-2.3359	-1.60872	-0.385161
																									-0.826514	-2.01968	0.316364	-0.930552	-1.10648	-1.1786	-1.31508	-0.906034	-0.78396	-1.06334	-0.915449	-0.443295	-1.02792	-1.07203	-1.82368	-1.46595	-1.11706	0.377817	-0.303672	-0.00991525	-0.597844	-1.21	-0.430522
																									-0.971362	0.747184	0.467338	1.11671	-0.665519	-0.922952	0.304338	0.120625	-0.917946	-0.510815	0.0116707	-0.758974	-0.624517	-0.140969	-0.118168	-0.490318	-0.271127	-0.677369	0.139158	-0.293329	-1.75567	0.0250377	-0.0342473
																									-0.857503	0.150108	-0.841326	-0.393948	-1.54825	-1.29167	-1.47951	-0.792719	-1.60411	-0.0199321	-0.546876	-1.61564	-1.94016	-1.16424	-0.271494	-1.03926	-3.37643	1.05135	0.12296	-2.25368	-1.82875	-2.07073	0.473817
																									-0.70312	-0.261453	-1.56349	-0.786749	-1.47419	-0.791356	-1.03809	0.848528	-0.756264	2.10904	0.366647	-1.4327	-1.54635	-1.20437	0.146577	0.405212	-2.23774	-0.0746982	0.754106	-1.66606	-2.36187	0.127834	1.22758
																									-0.700002	0.848112	-0.953498	2.819	-0.779084	-1.05775	-1.10206	0.0556203	-1.2892	0.184471	-0.93552	-1.49754	-1.54427	-2.18687	0.762512	-0.628409	-1.42172	0.440188	0.221691	-1.13774	-0.825351	0.532556	-0.603275
																									-0.71312	-0.434056	0.642826	-0.0637155	0.138299	0.712418	-0.193344	0.588995	0.162705	-0.0783959	0.704062	-0.441347	-0.575353	0.937767	0.650732	-0.0409853	-0.334484	-0.374436	0.568045	-0.366008	0.155489	-0.420064	-0.183874
																									-1.05936	-0.115528	-0.863962	-0.61314	-0.688281	-0.993254	-1.33481	-1.66198	-0.774535	-1.19801	-1.28525	-0.169259	-0.618135	-0.595291	-1.88863	1.25602	1.66033	1.52287	1.11843	1.58703	2.31597	0.941097	0.232688
																									-0.730693	-0.781136	-0.379498	-0.370991	0.134758	-0.116171	0.266711	-0.503153	-0.110967	-0.813685	0.322814	-0.359647	-0.359204	-0.494875	0.587997	0.423493	0.926384	0.372965	0.694833	1.81056	0.179604	0.439153	0.037734
																									-0.902293	-1.8982	-1.06234	-1.06742	-2.06989	-1.26062	-0.227206	-0.517265	-1.27179	-1.08336	-1.08705	-1.33148	-1.7232	-0.525855	-0.482675	0.312303	-1.2006	1.10013	0.588297	-0.0819695	-2.61372	-1.62247	-0.536355
																									-1.24474	-0.794852	-0.445423	0.0423847	-0.48381	-0.979848	0.267101	-1.36097	-0.0727741	-1.07645	0.85189	-0.25496	-0.492201	-0.394161	-0.521352	0.183088	-0.633282	-0.733863	0.892235	-0.383725	-1.49852	-1.82793	0.552403
																									-0.672904	0.49112	-0.772511	1.27496	-0.0944803	-0.0311902	0.00296185	-0.59655	-0.189948	-0.829031	-0.482319	-0.261741	0.708149	-0.170362	0.435569	0.735986	0.247124	0.702144	0.255378	1.26967	0.177503	0.236013	0.618885
																									-1.3253	-1.22539	-2.88454	-1.10367	-2.41273	-2.92105	0.947827	-2.66136	-2.1522	-1.26933	-1.93204	-2.00263	-2.22379	-2.80021	-2.85898	-0.481845	0.278134	-0.0384209	0.887541	0.0190912	-1.65126	0.512323	0.194652
																									-1.07561	-0.525885	-0.529715	0.58275	-0.715159	-0.97936	0.501611	-1.07043	-0.954489	-0.837594	0.234732	-0.492704	-0.164222	-0.295696	-0.396695	0.469281	0.90132	-0.313159	0.245738	0.624111	0.876229	0.425648	0.253633
																									-0.932063	0.11582	-0.186782	-0.7527	-0.477743	-1.06612	-1.03968	-0.891323	-1.03106	-0.833087	-0.169763	-0.225439	0.272225	-0.286548	-1.50688	0.510868	0.933609	0.587348	0.883589	1.36357	0.841704	0.23814	0.676721
																									-1.07848	-1.29244	-1.28579	-0.721051	-0.216972	-1.09754	0.416481	-1.42936	-0.94941	-1.25746	-0.72928	0.24172	0.449605	-1.17947	-1.41693	-0.017536	0.224822	0.529419	0.709676	1.32184	0.767075	0.185601	-1.07616
																									-1.03793	-0.17171	-0.223513	-0.593726	-1.61109	-1.28982	1.25192	-0.527205	-1.86696	-1.04076	-0.501848	-0.564926	0.56903	-1.03286	2.60466	-0.984587	-0.950844	-0.935445	0.560523	-0.869367	-0.303751	0.471673	1.48223
																									-0.738607	1.11095	-1.25661	-0.956682	0.788478	-0.426495	-0.424801	-0.273976	-0.866345	-0.757508	-1.09033	-0.518157	0.909867	-1.06719	0.846411	0.976587	1.32179	-0.0346362	0.224679	-0.371116	1.13927	0.0211446	0.539819
																									-0.829553	0.237511	-1.89157	-1.03648	-0.064503	0.328355	-3.48869	0.332195	-1.92806	-1.29514	-1.70373	-1.51494	-2.45307	-2.76319	-2.3014	0.576135	-0.786407	2.26566	-0.341092	-0.246992	-1.18058	-0.0149288	0.216196
																									-0.709236	-1.1878	1.0569	1.28522	-0.313681	-0.291739	-0.222319	-1.04371	-0.614187	-0.479913	2.29438	0.800211	0.452418	0.361599	-1.05694	1.38434	0.568427	-0.520141	0.0484045	1.54712	0.826208	0.504904	0.429251
																									-0.726588	0.830009	0.177293	1.9396	-0.0832565	0.326804	-0.512985	0.587663	-0.364855	-0.753216	-0.182166	-0.750369	0.104458	0.128205	0.596039	0.254926	0.53051	0.700997	0.115082	0.9984	0.371952	0.758851	0.230674
																									-1.05791	-0.870516	-1.14647	-1.00079	-1.12516	-0.940834	-1.16657	0.499774	-1.06225	-0.988884	-1.00172	-1.2871	-0.876169	-0.228763	-0.740206	-0.522568	-0.136483	0.410698	1.18608	0.520597	-0.626154	-1.13982	0.328205
																									-0.861312	-0.281157	0.0456744	-0.692588	-0.419291	-0.801181	0.0403237	-0.637121	0.250467	-1.01586	0.156846	-0.367718	-0.933392	0.344108	-0.628132	0.144648	0.0115456	0.416977	0.807642	0.998792	-0.0675333	0.481832	1.00018
																									-1.05219	-1.75979	-0.581696	-0.883038	-1.52421	-2.23837	-0.986814	-1.65575	-0.663113	-1.2711	-1.04121	-1.2939	-1.26614	-1.26842	-1.51599	-1.01629	-2.22108	0.545947	1.43301	-1.68222	-1.11137	-0.28294	0.133851
																									-0.999665	-1.65244	-0.633886	-1.07021	-0.560426	-0.791046	-0.554534	-0.80637	-1.19583	-0.764217	-1.44763	-0.502727	-0.421211	-0.280397	-1.7864	-0.325486	0.416747	0.473341	1.17662	-0.196663	-1.43956	0.111846	0.583736
																									-1.10884	-0.304536	-0.68272	-0.836956	-0.635908	-0.497139	0.519161	-1.08558	-0.710816	-1.06534	-1.00498	-0.286863	0.243137	-1.13739	-0.737605	0.577136	0.612081	0.0750646	0.927113	0.630588	-0.437841	-0.153108	0.57344
																									-1.03119	-0.2692	-1.84964	1.03904	-1.45254	-0.412864	0.643734	-1.37316	-0.989283	0.13376	-0.671319	-1.60281	-1.50473	-1.35917	-0.0357545	-0.131035	-1.16055	0.643878	-0.468512	0.10027	-2.61052	-0.936342	-0.610333
																									-0.935347	0.435245	-1.88416	0.849928	-1.06493	-0.560674	-2.86429	-1.16175	-0.795548	-0.433634	-1.23885	-2.29704	-2.28006	-2.17972	-1.67656	-2.21729	-3.12533	0.0353724	-3.06938	-1.42609	-2.04213	-2.26653	-2.12364
																									-1.29834	-1.09051	-1.62266	-0.946832	-1.91656	-2.1978	-1.59115	-2.15335	-1.62172	-1.12006	-1.62468	-0.945934	-1.6695	-1.16531	-1.49398	-0.224035	0.547631	0.362248	0.0419746	0.517483	-0.976372	-1.4816	-0.140359
																									-0.68613	-0.541062	0.763037	-0.586272	-0.0841182	-0.516018	0.721488	-0.594629	-0.411309	-0.517175	0.0829199	0.569705	-0.240156	0.0746924	0.140241	1.44674	-0.26477	0.785899	0.418569	0.367073	-0.106882	-0.298692	0.28349
																									-1.25897	1.18097	-1.62417	2.51945	1.97257	-0.843012	2.78763	0.0114741	3.98139	0.258628	3.80595	1.95404	-0.129883	0.964182	0.573522	-8.2068	0.286621	-7.20649	-4.72022	-3.55361	1.27222	1.26077	-4.61474
																									-1.23303	-0.72033	-1.42764	-0.956111	-1.35568	-1.85523	-0.469412	-1.51806	-0.795559	-0.569374	-0.752374	-1.42918	-0.961439	-0.970047	0.462812	-0.451134	-0.0985183	0.639157	-0.44133	0.0179353	-0.804852	-1.03081	-0.74018
																									-1.21636	-1.80792	-0.485235	-1.02848	-0.645037	-1.63292	-0.469995	-0.84336	-0.977566	-1.17905	-1.06075	-0.476322	-1.14872	-0.930147	-0.695237	-0.464526	-1.08417	0.522049	-0.468078	-0.0439049	-1.71243	-2.13772	-1.0849
																									-0.70317	-0.0234552	0.32785	0.69807	0.108874	0.249336	-0.663437	-0.41529	-0.330568	-0.538587	-0.903971	-0.270186	0.21395	-0.0616335	0.792471	0.0329236	-1.14895	0.674896	-0.0609883	0.311562	-1.13146	1.2878	0.148267
																									-0.763285	-1.86648	-0.58849	-0.72286	-0.894496	-0.932346	-0.507933	-0.689464	-0.454827	-0.920257	-0.898046	-0.685433	-0.509565	-0.508454	-0.728397	-1.831	-1.15964	-1.60134	0.0419599	-0.35103	-1.52301	-1.03424	-0.55086
																									-1.14816	-1.19046	0.0345459	-0.788375	0.0116192	-0.095533	0.247999	-1.01449	0.342302	-0.945598	1.62641	0.63485	0.413234	-0.0848709	-1.34237	-0.3558	0.271427	-0.469315	1.10401	1.6127	0.881508	0.611942	0.974432
																									-0.774915	0.0920033	-1.12682	-0.637838	-0.788043	-0.888462	-0.551308	-1.41902	-1.4619	-0.948235	-0.967173	-0.365719	-0.49519	-1.4358	-1.25371	1.3624	2.51277	0.236631	1.83138	2.00929	0.935258	0.553066	0.80283
																									-0.80147	-0.712281	-1.40088	-0.75366	-0.871509	-0.371529	0.59527	-1.02101	-1.3626	-0.993184	0.115204	-1.00627	-0.708256	-0.744945	-1.19985	0.382889	1.89325	0.095698	0.697651	0.365962	0.393647	0.427775	0.239853
																									-0.636552	-1.52966	-0.256767	-0.794009	-0.287833	-0.930138	-0.0803427	0.0103426	-0.804391	-1.05132	-0.942689	0.275539	0.0791003	0.0987327	-0.568287	1.48528	0.164684	-0.983614	1.17969	1.31826	-0.397537	0.104288	-0.172097
																									-0.634279	-0.924216	0.454976	-0.0955927	0.0156812	-0.300785	0.173668	-0.2654	-0.2755	-1.18682	-0.948006	0.0903157	-0.406993	-0.733663	-0.53089	0.366508	0.548556	0.936879	0.603337	-0.330628	0.895232	1.10061	0.178691
																									-0.907082	0.609267	-0.439243	-0.593106	0.122483	0.164612	0.506792	1.32907	-0.199749	-0.70476	-0.624234	0.499968	1.09794	-0.225371	-0.465605	0.694183	1.31908	0.43028	0.0986823	0.944392	1.56054	0.956409	-0.616915
																									-0.990021	-0.923857	-0.792746	-0.966349	-1.44054	-0.829698	-1.4024	-0.508874	-0.691559	-0.384251	-0.253701	-0.467766	-1.08652	-0.714643	-0.550505	-0.0680983	1.81109	0.296324	0.731462	-0.54695	0.668656	0.133057	0.115547
																									-1.34803	1.41603	-1.08722	2.79057	-0.117912	-1.77617	-1.85661	-0.0945999	-1.05024	-1.14433	-1.3924	-1.19181	-0.84838	-2.17142	-0.534864	-0.366182	-1.28633	0.385719	-2.21384	-0.246917	-0.865832	0.0473462	0.386212
																									-0.769217	0.243121	0.431806	-0.889162	-0.114244	-0.722982	1.04459	0.370101	-0.458963	-0.607486	0.577356	0.0630411	1.06151	0.221983	1.56669	-0.0211231	0.178433	-0.650011	0.0664004	-0.146858	0.541515	0.605567	0.711225
																									-0.691878	0.373241	-0.203462	-0.289	3.07414	-0.519459	0.160575	-0.564236	-0.766857	-0.846294	0.266357	-0.197836	-0.451809	-0.158571	-0.483844	0.477974	-0.394724	0.643967	-0.91933	0.120607	-0.562287	-0.403876	-0.050533
																									-1.09166	-0.278769	-0.671299	-1.0574	-1.96785	-1.20177	-1.07639	-0.229643	-1.21099	-1.19132	-1.68141	-1.07498	-0.963511	-1.57195	-1.04736	1.49701	0.495766	0.644604	1.49218	0.841653	0.686235	-0.146134	1.87766
																									-0.822241	0.824469	-0.41181	-0.0610068	1.73693	-0.483653	-0.574554	0.955245	-0.353483	-0.591394	-1.01438	-0.406894	-0.686225	-0.792803	-0.435221	0.305266	-0.143195	1.07581	0.030286	-0.566999	0.317538	-0.224056	-0.803373
																									-0.973142	-1.5761	-1.68485	-0.800651	-1.22451	-1.40592	-0.883182	-0.878458	-0.286898	-1.00049	-0.968879	-0.537704	-0.734454	-0.946771	-1.01362	-0.0474342	0.866609	0.271061	0.956387	-0.190311	0.371896	0.533823	0.617221
																									-0.713284	-1.55659	0.443389	-0.119357	-0.0146897	-0.628287	0.107465	-0.936135	0.0893679	-0.69982	-0.310105	1.15902	0.934106	0.228935	-0.843899	-0.237637	0.637142	-0.0591195	0.756111	0.65145	1.43635	0.820645	0.418573
																									-0.66969	-1.71035	-0.690884	-0.993183	-1.1934	-2.08969	-0.905796	-1.04825	-0.833122	-1.11753	-0.948281	0.291973	-0.0956582	-0.864386	-1.23164	-1.22881	-1.61074	1.2927	-0.417936	0.0581167	-0.720002	-1.96907	-0.436157
																									-1.14401	-1.45184	-0.415883	1.36451	0.295234	-0.636145	1.25393	-1.34167	-0.470061	-1.15163	1.19835	1.02317	1.52163	-0.491931	-1.0945	-0.41511	0.0736279	-1.27505	0.370596	0.271105	0.729782	0.445495	-1.07568
																									-1.24606	-1.01295	-1.00439	-0.75202	-0.784663	-0.879395	0.663949	-1.08273	-0.356875	-1.2792	0.122184	-0.193834	-0.188876	-0.578489	0.153042	0.181782	0.29851	0.303752	0.641396	0.353285	-0.573049	-0.910414	-0.466637
																									-1.05709	0.752348	-0.55569	-0.671008	-0.502067	-1.08796	0.0407588	-1.2201	-0.969389	-1.04692	-0.324172	-0.581279	-0.131661	-0.637518	0.190509	0.248048	1.57293	0.719396	0.74269	1.27087	0.525708	1.11017	1.10465
																									-0.845677	1.8802	-1.29551	-0.914423	-0.223364	-0.422357	0.225556	2.04832	1.41264	-0.753471	0.774101	-1.1892	-0.782322	-0.326746	0.0163803	0.55622	0.817093	1.01793	0.473006	-0.0543451	0.556883	0.0147575	-0.286099
																									-0.971392	0.159757	-1.38676	-0.650407	-1.09635	-1.39044	-0.514099	-1.101	-1.33467	-0.867636	-1.53607	-1.83623	-1.46217	-0.590474	-0.673729	0.956273	1.07137	0.557298	0.309145	0.997934	-1.00797	-0.454512	0.0944966
																									-0.968051	-1.06589	0.223045	-0.96485	-0.901671	-1.11682	-0.0273901	-0.694395	0.0763017	-0.332699	-0.655626	0.75534	-0.320359	-0.759806	-1.27955	-0.710426	-0.517708	0.878264	1.026	-0.617885	0.455152	-1.44847	-0.0312024
																									-1.31844	-1.57255	-1.86141	-1.13729	-1.05935	-1.29761	-0.272312	-2.01865	-0.983754	-1.16134	-1.3895	0.402357	-0.400221	-1.42182	-1.78157	0.253697	1.61974	0.19055	1.01211	1.08245	1.47293	1.34414	0.630234
																									-0.803367	-0.501588	-1.44109	1.00588	-0.759494	0.554284	-1.42518	-1.51939	-0.706479	-0.830399	0.500134	-1.15866	-0.96543	-1.23183	-1.25545	0.503578	0.618017	0.522093	-0.0107102	1.048	1.0545	0.891677	-0.548314
																									-0.950062	-1.47254	0.62752	-0.746857	-0.30608	-1.06558	0.312174	-0.997453	0.153313	-1.00061	0.0350933	1.05875	0.847698	-0.488449	-0.387065	0.0164523	0.976322	-0.0841385	0.858557	0.86772	1.24802	0.465705	-0.160716
																									-1.36709	-1.60993	-1.73722	-0.8572	-2.8284	-2.58795	-1.21012	-2.06261	-2.13435	-1.33339	-1.43742	-2.90206	-2.78904	-0.787784	-2.11177	0.390889	1.39552	0.420938	0.708683	0.562856	-0.951816	1.37246	0.683817
																									-1.08628	0.199747	-0.318045	-0.752849	-1.36695	-0.354198	-1.35624	-0.873661	-0.965529	-0.620158	-0.773812	-1.12896	-1.65278	-1.22854	-0.135962	-0.485123	-0.238876	0.947706	1.32806	-1.24907	-0.462093	-0.365261	1.39917
																									-0.626067	-2.14074	-0.414532	-0.898201	-0.510213	-0.57278	-1.23341	-1.27155	-0.636375	-0.941174	-1.24587	-0.0837381	-0.786689	-0.172918	-0.999362	-0.482872	0.937103	1.65552	0.36997	1.16866	1.22883	0.69971	0.6146
																									-1.17033	1.16238	-0.493793	1.7379	0.143814	0.0645806	-1.06088	0.771322	-1.06408	-0.939271	-1.44429	-1.72148	-0.100594	-1.5025	-1.08585	-0.613502	-0.111217	1.09359	-0.0903273	-0.654295	1.31621	0.593233	1.05789
																									-1.20698	-1.44231	-0.677448	-0.963405	-0.668841	-1.00234	-0.472305	-1.24047	-1.6253	-1.03548	-1.55291	-0.809304	-0.456584	-0.364333	-0.281217	0.394023	0.186911	1.0675	0.628146	1.20739	-0.607278	1.06196	-0.600318
																									-1.09827	-0.434938	-0.661987	-0.516885	-1.69711	-1.0484	-0.718666	-0.809216	-1.2444	-0.964832	-0.931073	-0.680588	-0.979062	-0.870342	-1.26564	2.10474	1.92964	1.27818	-0.120402	0.299415	1.20056	2.21176	1.74588
																									-0.975092	-1.34674	-0.219898	-1.12166	-0.839093	-1.40366	-1.02291	-1.53573	-0.302589	-0.990716	-1.10127	0.176858	-0.0521745	-1.61899	-0.941014	0.00758385	1.44884	1.8937	1.16886	2.21732	1.06857	-0.0231598	-0.341272
																									-0.625419	1.19121	-1.02948	-0.501418	-0.397326	-0.79131	-1.01198	-0.57241	-1.35079	-0.503188	-0.186331	-1.21694	-0.68562	-0.318928	0.307458	1.61374	-0.527752	0.217029	0.439208	-1.20324	0.0993691	0.994419	2.45453
																									-0.84182	-0.388668	-0.377268	-0.925245	-0.148764	-0.451763	0.210133	-0.517694	0.0182194	-0.218377	-0.585262	-0.516748	0.0961134	-0.251965	1.0053	0.335083	0.536035	0.463711	-0.323695	0.0374392	0.531032	0.677279	0.605024
																									-1.20591	1.6579	-0.428784	-0.357193	0.0146489	-0.78115	-0.476007	-0.12193	-0.798426	-0.669445	0.560289	-0.537718	0.127306	0.167127	0.997717	0.327265	0.491881	0.973532	0.0481392	0.0912651	0.403668	-0.564487	-1.03434
																									-1.16478	0.99427	-0.514969	-0.902449	-0.858015	-0.870016	1.59782	-1.14494	-0.536048	-0.935032	-1.34873	-1.46824	-1.5479	-0.682922	-1.2611	0.742005	0.63606	1.13604	0.555746	1.01738	-0.0156003	-0.128515	1.41326
																									-0.748025	0.493554	-0.470452	-0.871393	-0.615375	-0.475463	-0.426824	0.317841	-0.442763	-0.326803	-0.0975911	-0.43065	-0.336879	-0.0385975	-0.677177	0.866061	0.758775	0.0471767	0.765555	0.470231	0.690325	-0.225504	0.229188
																									-0.841084	-0.229757	-1.26091	-0.790888	0.279215	-0.139453	-0.585809	-0.741577	-0.339796	-0.403266	-0.644785	-0.0902751	0.330892	0.261762	0.624401	-0.470387	0.00223393	-0.601211	-1.41015	-0.384864	-1.17034	0.153275	-0.473873
																									-0.951469	-0.685789	-0.507393	-0.774453	-0.0368529	0.0581549	0.163162	-2.20746	-0.00368409	-1.09964	0.252838	0.108632	0.0437989	0.146609	-1.25176	0.906115	0.974823	0.0279342	0.15567	1.5011	1.34441	0.90069	0.759958
																									-1.17537	1.67458	-1.56125	-0.617715	-1.50651	-1.33216	-3.18111	-1.25487	-1.64175	-1.14985	-1.3413	-2.18576	-2.05955	-1.37841	-1.19462	1.04593	1.05542	1.09536	0.750046	0.372629	1.05961	0.535628	1.65683
																									-0.631609	-1.59552	-0.960051	-0.171201	-0.221359	-0.319006	-0.461454	-0.127075	-0.376257	-0.936061	-1.05793	0.4914	0.703897	-0.42015	-1.1495	0.531231	-0.705261	0.540538	0.839407	1.2006	1.35289	2.43318	1.03406
																									-1.12985	-0.708315	-0.16442	-0.491452	0.841309	-0.881939	0.387943	0.862083	-0.526617	-0.46772	0.0784159	-0.11744	0.173666	-0.221862	-1.00281	0.389991	-0.521469	0.420097	0.724112	0.979295	-0.678608	-0.978785	1.16593
																									-1.23206	-1.56431	0.278283	-0.542693	0.0369257	-0.926772	1.66458	-0.283695	0.270843	-0.822353	1.22615	1.83069	2.3846	0.311561	0.259897	-1.14974	-0.165259	-2.48367	0.246753	0.409391	1.74173	1.24188	-0.254299
																									-0.839864	0.771653	0.13241	-0.423213	-0.419063	-0.663592	-0.175897	-0.568625	-0.605093	-0.622574	-0.851174	0.613723	0.233729	-0.746094	0.539529	2.11054	-0.935317	0.354226	-1.86895	0.309895	0.609994	-0.402914	0.0251152
																									-0.976891	0.765592	-2.67289	0.223477	-1.21086	0.827902	1.71918	-1.30008	-0.403795	0.556328	-1.7216	-0.217884	-2.45664	-0.520085	-1.04804	0.679466	1.60716	0.860998	-4.93183	0.866307	0.3729	1.14589	-0.476
																									-1.1445	-1.70418	0.235088	-0.838817	-1.49311	-1.30695	-0.309085	-1.51368	-1.01141	-0.751986	-0.857561	-0.174186	-0.0149188	-0.905094	-2.1588	-0.460503	-1.54675	-0.947235	-0.0150748	0.715287	-1.93394	-0.869739	-0.606461
																									-1.28727	-1.77012	-1.38771	-1.08494	-2.57237	-1.06749	-0.337579	-2.08012	-1.38393	-1.20608	-0.254139	-2.14477	-0.952796	-2.33021	-1.77747	-0.985937	-0.758047	-0.743708	0.694159	-0.465342	-2.12156	-1.19802	-0.10069
																									-0.858314	0.76866	-0.36675	-0.217475	0.581303	-0.527749	-1.64941	-0.773168	-0.348223	-1.12068	-1.52407	-0.589023	-1.36469	-1.25644	-2.08657	-0.0653775	-1.35802	0.128381	0.0242631	0.121625	0.139558	0.513039	0.127976
																									-0.810942	1.48089	-1.15414	-0.915198	-0.793941	-0.773379	-0.8315	0.14989	-0.705666	-0.17878	-0.638538	-0.318533	-0.0193082	-0.291806	0.175786	-0.304443	1.34405	-0.383154	0.441467	0.0883496	0.962157	3.52687	1.86714
																									-0.907843	1.30861	-0.423173	-0.73146	-0.00253983	0.78609	1.02019	1.23467	-1.33622	-0.27599	-1.12215	-1.74457	-0.891243	-0.886993	-0.429353	0.602027	0.701297	0.593635	0.392594	0.948912	0.252832	-0.915768	0.379043
																									-0.637936	0.619674	0.882223	1.57703	-0.278901	-0.106125	0.203128	1.60684	-0.308582	-0.278663	1.04023	0.00755822	-0.360509	0.0446662	-0.108297	-1.34926	-1.14016	-0.0273146	-0.0735119	-1.27698	-0.989363	-0.719109	-0.369651
																									-1.11392	-0.839979	-0.809489	-0.710614	-1.12264	-1.09258	-1.87879	-1.09039	-1.2568	-0.687183	-1.67769	-1.51176	-1.68691	-1.7236	-0.114843	-0.161599	-0.492856	0.369979	1.40386	0.832896	-0.290242	1.35408	0.0937442
																									-0.780845	-0.33892	-0.968224	-0.756377	0.116197	-0.351394	-0.733149	0.083031	-0.45814	-0.213363	-0.524804	-0.953178	-0.671879	-1.05038	0.366551	0.561646	0.0271126	0.466022	-0.0770866	0.183111	-0.365312	0.0292364	-1.14689
																									-1.02368	0.665148	0.982003	0.121977	0.820285	-0.559358	-0.00784057	-0.0161225	-0.0280251	-1.02473	-0.873666	0.778564	0.191593	-0.133893	-1.63755	-0.111219	0.573486	0.715755	1.11904	-0.415806	0.379747	-0.172741	-0.000220253
																									-1.19457	-0.69859	-1.48389	-0.737584	-0.979044	-0.93615	0.273868	-0.997375	-0.999537	-1.22346	-0.306491	-0.91087	-0.111426	-0.507744	-1.41187	-0.780786	1.45786	0.173692	0.694059	1.21732	-0.806326	0.821141	1.45743
																									-1.09037	-0.886789	0.50424	-0.241285	-0.663043	-0.827644	0.693666	-0.601155	-0.208274	-0.845831	1.91389	0.322963	0.630624	-0.147745	-1.49834	-0.414557	-0.242736	-0.710996	0.980659	0.932896	-0.0593719	0.625922	0.703046
																									-0.921384	-0.911427	-0.220069	-0.45395	-0.157	-1.19615	0.645483	-0.887534	0.0374234	-0.941902	1.33339	0.45986	1.41636	-0.114031	0.451996	-0.985689	0.171407	-1.81706	0.714699	0.0603382	-0.011869	0.0857635	0.198501
																									-0.634941	-1.24178	1.23764	-0.575724	-0.164559	-0.743682	0.873904	1.07975	0.430017	-0.395637	1.07221	1.78003	1.57908	0.11158	0.915951	-1.11408	-0.552089	-1.76706	0.120473	-0.222502	0.955702	0.524762	-0.471159
																									-1.21106	-0.945522	-1.0421	-0.931064	-0.755512	-1.49765	0.379542	0.0515207	-1.53035	-1.04597	-0.142429	0.00251662	-0.109047	-0.61445	-0.574009	-0.0340958	-0.0478301	-0.674164	0.498583	0.838042	-0.0585939	0.52011	0.51916
																									-0.634015	-1.36764	-1.10022	-0.858863	-0.24206	-0.701978	1.95097	-0.464382	0.0857434	-0.927298	1.77147	0.801446	2.0203	0.309902	-0.753025	-1.86541	-0.89303	-2.75327	0.332671	-0.345665	0.252308	-0.225166	-1.03062
																									-0.893753	-0.904291	-0.301599	-0.990766	-0.392414	-0.849746	-0.706727	-0.982233	-0.787828	-0.772155	-0.562244	-0.664438	-0.940683	-0.571683	-0.692465	1.13585	-1.26437	0.850818	0.178973	0.260478	0.223406	1.63989	0.150406
																									-1.12392	0.707613	-0.4792	-0.699567	-0.77679	0.0935544	-0.210471	-0.276622	-0.785361	-0.644827	-1.65268	-0.724538	-1.1612	-1.31413	-1.61129	0.137034	-0.741328	0.902686	-0.128357	2.12836	-1.02052	0.573488	0.412071
																									-1.09972	0.779311	0.414072	0.308785	0.116812	0.332262	-0.315664	-0.213342	-0.699318	-0.663175	0.800773	-0.268691	-0.0314128	0.444003	0.805343	0.912189	0.100024	-0.063371	-0.428404	-0.294822	-1.31988	-0.035871	0.905106
																									-1.09895	-0.552411	-1.35593	-0.95153	-0.778043	-1.84205	-0.957982	-1.0057	-1.54287	-0.934499	-1.05025	-1.60705	-1.08231	-1.04301	0.767833	1.1356	-0.648109	0.567409	1.12745	0.263957	0.298244	1.28934	0.574283
																									-0.914863	0.670754	-1.00744	-0.885681	-0.48368	-0.952332	-0.0135096	-0.190755	-0.892003	-0.370429	0.180214	-0.447207	-0.262392	-0.762926	-0.0294776	0.020719	0.586286	-1.26364	0.922115	-0.780692	0.66375	0.877036	1.4563
																									-0.848307	0.494067	-0.745971	2.01939	-0.962889	-0.433891	-2.63683	-0.303178	-1.23114	-0.741257	-1.3237	-2.31613	-1.93705	-1.28108	-0.854934	-0.757542	-0.584266	1.29089	-0.249814	-0.956504	-1.35877	-0.185322	0.519976
																									-0.743194	-0.0747385	0.0626389	-0.474119	-0.272603	1.09177	0.477106	-0.925457	-0.0587896	-0.322106	-0.818276	-1.25449	-0.0896174	0.266473	-0.661003	0.230948	0.35773	0.0581126	0.78921	0.803879	0.0260608	-0.245355	1.9959
																									-0.888872	0.508294	-1.37098	-0.688093	-0.601188	-0.746317	-0.417488	0.186438	-0.405091	0.0589417	0.123886	-0.663345	0.0441394	0.0125887	1.51777	-0.57355	-1.33855	-0.0554886	0.840767	-0.468405	-0.27238	0.152736	0.717924
																									-0.768359	-0.00540355	-0.540511	-0.765198	-1.05701	-0.412217	0.200505	-0.65606	-1.1372	-1.2014	1.79306	-0.153307	0.158199	-0.90595	-0.609401	-0.30554	0.776484	-0.0834384	0.821916	0.127887	0.335894	1.08894	1.30639
																									-1.33807	-0.972684	-0.946321	0.490002	-2.03953	-0.536212	-1.20416	-2.0412	-1.25628	-0.904622	0.284665	-1.24466	-2.05437	-1.34609	-2.39775	0.615642	1.89763	0.0969302	1.45458	0.971039	-0.310451	0.413606	1.55891
																									-0.771372	-0.406207	0.384911	-0.856955	-0.958609	0.130202	0.0981288	0.122035	-1.47298	-0.935906	-1.0174	-1.20794	-0.0408805	-0.27416	-0.372391	0.938881	0.188372	0.709856	1.0579	1.5583	-0.43189	-0.288455	0.00675446
[truncated: 9 more columns]

## Sheet: Fig 6
6B			6C left			6C right			6D migration			6D 2D invasion			6D 3D invasion							6E migration			6E 2D invasion
E-Cad/GAPDH	1		E-Cad/GAPDH	1		E-Cad/GAPDH	1		Ctrl	0.794492		Ctrl	1.17079		Ctrl	T3	T4	IOP	T3+I	T4+I		Ctrl	0.958386		Ctrl	1.1037
	0.833489			1.40813			2.22831			0.966424			0.670173		1.0231	1.43789	1.57548	1.00887	1.58523	1.02725			1.09726			0.938019
	0.469332		N-Cad/GAPDH	1			1.94672			1.23908			1.15903		0.97898	1.52148	1.69675	1.05601	1.43718	1.09923			0.944349			0.958279
	1.13391			0.549811		N-Cad/GAPDH	1		T3	1.80382		T3	1.57085		0.999858	1.17517	2.57092	1.07908	2.23926	1.0439		sh #1	0.546034		sh #1	0.687599
	0.602565		VIM/GAPDH	1			0.154523			1.31747			2.37923		0.984434	1.85332	1.45886	1.01367	1.62189	0.999332			0.544755			0.714143
	1.40685			0.370212			0.214491			2.12313			1.64037		0.990425	1.28206	1.22223	0.99469	2.40323	1.04079			0.531241			0.722084
N-Cad/GAPDH	1					VIM/GAPDH	1		T4	1.73057		T4	1.99226		1.03253	2.01552	1.1868	0.973688	1.62887	1.02724		sh #2	0.238554		sh #2	0.303099
	2.76022						0			1.92526			2.88212		1.01554	1.46121	1.5286	1.02573	1.27109	0.97127			0.281519			0.372113
	2.27012						0.000199718			2.24735			3.06714		0.978102	1.81764	2.37758	1.07618	1.66854	0.979195			0.352732			0.320137
	1.01323					DIO2/GAPDH	1		IOP	1.09782		IOP	0.957715		1.01947	1.80283	1.16208	1.03266	1.29132	1.12248
	2.96434						0.347904			1.2846			0.846535		0.977562	1.2652	2.00493	0.950421	1.55818	1.14678
	1.19679						0.275907			0.986243			1.07333
VIM/GAPDH	1								T3+I	1.51949		T3+I	1.76733
	1.58989									2.20934			1.90336
	1.59057									1.91515			1.72504
	0.920506								T4+I	1.52308		T4+I	1.12758
	1.72734									1.5283			1.41295
	1.1576									1.42146			1.13717

## Sheet: Fig 7
7B left					7B middle					7B right					7D				7E Overall Survival
Ctrl	IOP	sh #1	sh #2		Ctrl	IOP	sh #1	sh #2		Ctrl	IOP	sh #1	sh #2			NM	M		EuT		HypoT
909238	4336	6988.8	16048		156496	18691.1	31052.5	33195.7		8	4	4	3		D-Scores < 6	0.849057	0.150943		9.2	1	126.933	1
86768	11800	12700	20100		110547	664370	85494	17934.4		10	4	6	1		D-Scores > 6	0.666667	0.333333		22	1	134.133	0
33932.8	13894.4	7456	24726.4		3.43188e+06	27011.9	19133.2	6402.18		5	3	3	1						16.2	1	40.1667	1
399536	11200	4700	24000		3.97694e+06	84104.1	2.46834e+06	128178		8	5	1	8						143.233	0	130.433	1
101910	21001.6	2652.8	6438.4		3.95522e+06	105638	45679	30589.6		5	5	4	3						151.933	0	140.2	0
561235	8070	12000	10800		769566	67346.8	3175.02	78263.4		3	3	1	2						115.533	0
136656	4761.6	4390	10800		51375.6	54502.2	19008.8	176764		2	3	3	1						27.6	1
195069	9780	22100	5290		3.36391e+06	34143	21169.5	13262.4		4	3	2	2						150.8	0
167216	12659.2	20100	9300		918385	69394.3	27900.4	4337.96		3	6	4	2						7.1	1
35020.8	19000	12600			4.9886e+06	22665.5	602375			10	3	8							40.7667	1
																			24.5333	1
																			89	1
																			148.033	0
																			52.0333	1
																			49.6333	0
																			18.9333	1
																			21.5667	1
																			27.9	1
																			13.1333	1
																			157.933	0
																			88.2667	1
																			125.133	1
																			15.4333	1
																			27.9	1
																			97.9333	1
																			135.867	0
																			50.6	1
																			88.7667	1
																			128.133	0
																			125.033	0
																			8.6	1
																			17.7667	1
																			29.7	1
																			69.6667	1
																			34.7	1
																			40.8	1
																			17.6	1
																			137.7	0
																			130.833	1
																			75.5333	1
																			5.9	1
																			3.86667	1
																			110	1
																			82.6	1
																			147.433	0
																			16.2667	1
																			160.2	0
																			139.367	0
																			37.7667	1
																			130.367	0
																			70.2667	1
																			31.4333	1
																			60	1
																			49.9	1
																			62.6333	1
																			44.4333	1
																			142.633	0
																			41.7667	1
																			88.7333	0
																			159.3	0
																			66.3667	1
																			9.96667	1
																			11.7333	1
																			116.533	1
																			103.033	1
																			147.367	0
																			110.433	1
																			25.4333	1
																			33.3667	1
																			135.267	0
																			106.2	0
																			22.8	1
																			105.067	1
																			11.8667	1
																			82.1667	1
																			25.5	1
																			18.9333	1
																			35.1	1
																			22.8667	1
																			14.3333	1
																			18.0333	1
																			56.0667	1
																			114.933	1
																			33.4667	1
																			78	1
																			8.26667	1
																			4.8	1
																			13.6667	1
																			12.8667	0
																			14.4667	1

## Sheet: Fig S1
S1B
p-AHR/AHR	0
	0
	0
	0
	0
	0
AHR/GAPDH	1
	19.8146
	1
	56.4292
	1
	36.1664
PLK1GAPDH	1
	14.0647
	1
	28.9941
	1
	18.1696

## Sheet: Fig S2
S2A left									S2A right									S2B									S2C Overall Survival									S2C Progress Free Survival									S2C Disease Specific Survival
Normal		LUAD		LUSC		SCLC			Normal		LUAD		LUSC		SCLC			H-PLK1/H-AHR		H-PLK1/L-AHR		L-PLK1/H-AHR		L-PLK1/L-AHR			H-PLK1/H-AHR		H-PLK1/L-AHR		L-PLK1/H-AHR		L-PLK1/L-AHR			H-PLK1/H-AHR		H-PLK1/L-AHR		L-PLK1/H-AHR		L-PLK1/L-AHR			H-PLK1/H-AHR		H-PLK1/L-AHR		L-PLK1/H-AHR
cell line	expression	cell line	expression	cell line	expression	cell line	expression		cell line	expression	cell line	expression	cell line	expression	cell line	expression		33	1	38	1	13	1	5	0		117.566	0	11.3423	1	12.1971	1	4.47118	1		117.566	0	8.97524	1	11.7369	1	4.47118	0		117.566	0	11.3423	1	12.1971
HS888T	4.55704	NCIH1395	3.69265	LC1SQSF	6.88435	NCIH446	0.201634		HS888T	5.92053	NCIH1395	5.77979	LC1SQSF	5.0036	NCIH446	7.00315		72	1	12	1	25	1	46	0		86.958	0	92.1524	1	75.7471	1	4.79995	1		86.958	0	92.1524	0	58.9473	1	4.79995	0		86.958	0	92.1524	0	75.7471
TIG3TD	3.8268	ABC1	4.57954	LC1F	4.69153	NCIH1963	2.68257		TIG3TD	6.01167	ABC1	6.56879	LC1F	6.2386	NCIH1963	6.38578		84	0	42	1	58	0	2	1		2.79449	1	31.9887	1	23.5395	1	6.18075	1		2.79449	0	30.9038	1	23.5395	0	6.18075	0		2.79449	0	31.9887	1	23.5395
DM3	3.51475	NCIH1975	5.6907	LK2	3.1177	NCIH1618	2.31615		DM3	4.04614	NCIH1975	6.94696	LK2	6.36999	NCIH1618	6.93546		23	1	12	1	10	1	3	1		154.322	0	36.0654	1	46.8817	1	33.9284	0		154.322	0	36.0654	0	32.6462	1	26.86	1		154.322	0	36.0654	0	46.8817
RS5	3.52105	NCIH2126	5.6314	NCIH2882	2.21101	NCIH510	2.93923		RS5	3.68706	NCIH2126	4.91313	NCIH2882	6.33753	NCIH510	7.07959		95	1	38	0	20	1	2	1		49.9392	0	92.4154	0	60.887	0	64.2075	1		49.9392	0	92.4154	0	51.7803	1	64.2075	0		49.9392	0	92.4154	0	60.887
HS229T	4.2426	CALU3	4.97039	LOUNH91	4.79649	DMS273	0.378512		HS229T	6.6858	CALU3	5.94228	LOUNH91	6.31198	DMS273	6.76713		28	1	77	1	12	1	31	0		99.1551	0	119.801	0	31.7257	1	48.3282	1		99.1551	0	119.801	0	10.4218	1	48.3282	0		99.1551	0	119.801	0	31.7257
SALE	3.72247	NCIH441	4.45286	EPLC272H	4.93829	NCIH69	0.464668		SALE	3.75382	NCIH441	5.67129	EPLC272H	6.26697	NCIH69	7.0082		43	0	23	1	3	1	10	1		70.1581	0	31.6271	1	41.6872	0	34.7503	1		70.1581	0	31.6271	0	41.6872	0	17.2601	1		70.1581	0	10.8163	1	41.6872
HS618T	3.26153	HCC1171	4.66676	NCIH1869	4.51096	DMS153	3.46074		HS618T	6.11666	HCC1171	6.07382	NCIH1869	5.74335	DMS153	6.99616		34	1	22	1	29	1	30	1		122.432	0	10.8163	1	14.9259	1	9.56702	1		122.432	0	3.38626	1	8.64648	1	9.56702	0		122.432	0	7.33143	0	14.9259
HLFA	3.40735	NCIH1819	2.95977	NCIH2170	4.21335	DMS114	0.378512		HLFA	5.09255	NCIH1819	6.01167	NCIH2170	6.23151	DMS114	6.98687		23	1	76	0	46	1	23	1		9.33688	1	7.33143	1	4.3068	1	0.789032	1		9.33688	1	7.33143	0	4.3068	0	0.789032	0		9.33688	1	14.104	0	4.3068
		LXF289	5.17233	HCC2814	4.72301	NCIH1048	2.70044				LXF289	5.09508	HCC2814	6.94474	NCIH1048	6.62863		10	1	4	0	20	1	79	0		88.1086	1	14.104	1	1.74245	1	22.06	0		88.1086	0	14.104	0	1.74245	0	22.06	0		21.9943	1	60.6569	0	1.74245
		SW1573	1.09761	KNS62	4.57471	NCIH1876	2.774				SW1573	5.29719	KNS62	5.56834	NCIH1876	6.17373		22	0	11	1	5	1	15	1		21.9943	1	11.7697	1	27.0244	1	103.528	1		21.9943	1	11.7697	0	27.0244	0	96.0976	1		20.482	1	18.8381	1	27.0244
		HCC827	4.02237	RERFLCAI	3.43962	NCIH2081	2.03914				HCC827	6.3651	RERFLCAI	6.6241	NCIH2081	6.68018		23	1	8	1	15	1	5	1		20.482	1	60.6569	0	48.8214	1	63.3527	0		14.5642	1	7.52868	1	29.7202	1	63.3527	0		35.0791	0	62.8596	1	48.8214
		NCIH650	2.95977	CALU1	5.16148	NCIH524	1.23266				NCIH650	5.36317	CALU1	7.20124	NCIH524	7.11239		43	0	32	0	10	1	164	0		35.0791	1	86.3004	1	0.558898	1	118.355	1		35.0791	0	86.3004	0	0.558898	0	37.3147	1		24.1312	1	129.007	0	0.558898
		NCIH1755	5.51254	HCC2450	4.32841	LU165	2.64616				NCIH1755	7.00731	HCC2450	6.40276	LU165	6.478		42	0	21	1	19	1	32	0		24.1312	1	79.1991	1	13.1177	1	27.1559	1		8.21909	1	11.3752	1	10.0602	1	4.89858	1		19.2984	0	54.4432	1	13.1177
		A549	3.3505	SQ1	4.88166	NCIH1184	1.69599				A549	6.52951	SQ1	6.73633	NCIH1184	6.38647		19	0	3	1	17	1	72	0		38.1694	1	18.8381	1	32.0216	1	61.6103	1		38.1694	0	18.6738	1	32.0216	0	61.6103	0		63.55	0	4.70132	0	32.0216
		NCIH1781	4.99277	SKMES1	6.78359	SW1271	4.78973				NCIH1781	6.18547	SKMES1	5.69627	SW1271	6.62015		13	0	76	0	58	1	48	1		19.2984	1	62.8596	1	64.9308	1	81.2375	0		19.2984	0	14.0711	1	24.5258	1	81.2375	0		14.63	0	6.93691	1	64.9308
		NCIH3255	6.15299	NCIH1385	3.53481	NCIH2196	0.687061				NCIH3255	5.74389	NCIH1385	5.09803	NCIH2196	6.37417				32	1	3	1	19	0		63.55	1	56.3172	1	71.3417	1	60.2952	0		54.4104	1	56.3172	0	58.487	1	50.3008	1		30.1147	1	65.2267	0	71.3417
		HCC1833	4.1235	SW900	5.88118	CORL311	1.14405				HCC1833	7.19554	SW900	6.25229	CORL311	6.69125				39	1	65	0	4	0		14.63	1	129.007	1	11.7369	1	16.9313	1		14.63	0	129.007	0	11.7369	0	16.9313	0		133.741	0	33.8955	0	11.7369
		HCC78	3.24184	HARA	2.9279	NCIH211	2.43563				HCC78	6.64933	HARA	7.31841	NCIH211	6.82909				7	1	34	0				44.2516	1	97.9387	1	16.6354	1	44.7447	0		16.7998	1	97.9387	0	16.6354	0	8.05471	1		151.264	0	7.46293	0	79.5279
		HCC4006	6.49522	NCIH1703	1.11103	SBC5	0.31034				HCC4006	7.25304	NCIH1703	6.63009	SBC5	6.50526				115	0	69	0				30.1147	1	173.817	1	79.5279	0	4.96433	1		27.6161	1	173.817	0	79.5279	0	4.96433	0		1.54519	0	6.8054	0	0.295887
		HCC2108	4.76235	NCIH157DM	3.04089	NCIH2171	1.28096				HCC2108	6.96081	NCIH157DM	6.63532	NCIH2171	6.8622				11	1	27	1				133.741	0	54.4432	1	0.295887	1	26.4326	0		133.741	0	54.4432	1	0.295887	0	26.4326	0		36.6243	0	0.394516	0	110.991
		NCIH1651	3.3505	HCC95	4.90833	NCIH146	3.16672				NCIH1651	6.40599	HCC95	6.35244	NCIH146	7.89621				16	1	106	0				151.264	1	4.70132	1	110.991	1	7.95608	0		151.264	0	4.70132	0	62.8596	1	7.95608	0		2.63011	0	3.38626	0	44.1858
		ETCC016	4.64386	NCIH520	3.91265	SCLC22H	1.848				ETCC016	4.74039	NCIH520	7.32733	SCLC22H	5.18982						34	0				14.0711	1	6.93691	1	44.1858	1	55.1994	1		5.5561	1	0.986291	1	44.1858	1	47.605	1		38.7941	0	21.6984	0	32.8764
		NCIH2073	4.60763	EBC1	5.1469	NCIH1341	5.57289				NCIH2073	6.46565	EBC1	6.97625	NCIH1341	6.94263											1.54519	1	65.2267	1	32.8764	1	17.0628	1		1.54519	0	65.2267	0	32.8764	0	14.5313	1		4.04379	1	111.352	0	74.6622
		HCC461	4.80064	RERFLCSQ1	3.60288	NCIH1092	2.21723				HCC461	7.01335	RERFLCSQ1	6.28281	NCIH1092	7.30606											36.6243	1	1.1178	1	74.6622	0	40.2078	0		36.6243	0	1.1178	0	74.6622	0	40.2078	0		4.01091	0	102.18	0	9.07387
		NCIH1623	5.72055	LUDLU1	4.42156	COLO668	3.90881				NCIH1623	5.6476	LUDLU1	6.11103	COLO668	6.10245											2.63011	1	33.8955	0	9.07387	1	7.75882	0		2.63011	0	33.8955	0	3.71503	1	7.75882	0		0.427393	0	24.3285	1	50.6625
		NCIH1734	4.67016	HCC15	4.61941	LU135	2.04963				NCIH1734	6.22824	HCC15	7.54682	LU135	5.7241											38.7941	0	7.46293	0	50.6625	0	13.3807	0		38.7941	0	7.46293	0	50.6625	0	13.3807	0		0.394516	0	71.1773	0	39.3201
		MORCPR	4.29425			LU134A	2.10434				MORCPR	5.56346			LU134A	4.9528											4.04379	1	6.8054	0	39.3201	0	14.2026	0		4.04379	1	6.8054	0	39.3201	0	14.2026	0		37.5777	1	22.4874	0	8.12046
		NCIH1944	3.29278			NCIH889	2.63923				NCIH1944	5.77821			NCIH889	5.88387											4.01091	0	0.394516	0	8.12046	0	4.43831	0		4.01091	0	0.394516	0	8.12046	0	4.43831	0		126.574	0	22.9806	0	7.82457
		EKVX	4.51854			NCIH2286	2.34199				EKVX	5.8846			NCIH2286	7.89227											0.427393	0	3.38626	0	7.82457	0	5.45747	1		0.427393	0	3.38626	0	7.82457	0	5.45747	1		68.5801	1	21.4683	0	133.248
		SNU1327	2.93357			CORL88	2.15056				SNU1327	5.10308			CORL88	6.84975											0.394516	0	21.6984	0	133.248	0	30.3449	0		0.394516	0	21.6984	0	18.5751	1	30.3449	0		82.5196	0	19.5943	0	60.5254
		NCIH2342	3.36317			DMS53	3.96162				NCIH2342	5.61058			DMS53	5.99548											37.5777	1	111.352	0	1.70957	1	18.2464	0		31.101	1	12.4273	1	1.70957	0	18.2464	0		68.3828	0	78.18	1	17.8847
		NCIH1437	4.80529			NCIH1105	3.03034				NCIH1437	6.88557			NCIH1105	6.2466											126.574	0	102.18	0	1.9397	1	6.50952	1		126.574	0	101.292	1	1.9397	0	6.50952	1		55.561	0	11.7697	0	39.1229
		CALU6	5.42626			SHP77	3.18269				CALU6	6.73322			SHP77	5.92148											68.5801	1	24.3285	1	60.5254	1	0.0986291	1		61.6432	1	16.1423	1	60.5254	0	0.0986291	0		38.6626	0	12.0327	0	33.1065
		HCC44	5.2891			NCIH1930	2.82375				HCC44	4.56803			NCIH1930	7.50549											82.5196	0	71.1773	0	17.8847	1	14.9587	0		82.5196	0	71.1773	0	17.8847	0	14.9587	0		27.912	0	10.6519	0	18.3779
		NCIH2291	5.2292			NCIH209	1.45943				NCIH2291	5.77979			NCIH209	7.36676											36.3941	1	22.4874	1	39.1229	1	3.45202	0		11.5725	1	22.4874	0	18.1477	1	3.45202	0		11.6054	0	13.9067	0	24.8874
		NCIH1693	4.02857			NCIH526	0.454176				NCIH1693	5.79181			NCIH526	7.17772											68.3828	0	22.9806	0	33.1065	0	16.9971	0		68.3828	0	22.9806	0	33.1065	0	16.9971	0		9.83003	0	27.4518	1	5.45747
		NCIH1373	4.38128			NCIH841	0.555816				NCIH1373	6.47881			NCIH841	6.43263											55.561	0	21.4683	0	18.3779	1	14.0711	0		55.561	0	21.4683	0	15.4519	1	14.0711	0		0.394516	0	28.9641	1	3.81366
		NCIH1435	3.53605			NCIH82	1.53605				NCIH1435	6.23955			NCIH82	7.9321											38.6626	0	19.5943	0	24.8874	0	20.2518	0		38.6626	0	19.5943	0	24.8874	0	20.2518	0		29.9504	0	12.4273	0	9.7314
		NCIH1666	4.81506			NCIH2227	0.389567				NCIH1666	5.0009			NCIH2227	6.44477											27.912	0	78.18	1	5.45747	1	15.8135	0		27.912	0	75.78	1	5.06296	1	15.8135	0		8.74511	1	14.5313	1	13.3149
		NCIH1648	5.61648			NCIH196	4.04701				NCIH1648	6.90388			NCIH196	7.02636											2.926	1	11.7697	0	3.81366	1	18.7395	0		2.926	0	11.7697	0	3.81366	0	18.7395	0		18.4765	1	30.4106	0	12.1643
		NCIH522	0.250962			HCC33	0.286881				NCIH522	5.91456			HCC33	5.86864											11.6054	0	12.0327	0	9.7314	0	0.263011	0		11.6054	0	11.6711	1	9.7314	0	0.263011	0		31.2654	1	4.93145	0	13.019
		RERFLCAD2	3.58736			CORL95	3.33342				RERFLCAD2	5.05788			CORL95	6.4957											9.83003	1	10.6519	0	13.3149	0	29.9504	0		9.83003	0	10.6519	0	13.3149	0	29.9504	0		33.238	0	3.48489	0	28.3394
		NCIH1838	5.36072			CORL279	2.46205				NCIH1838	5.7952			CORL279	6.86876											0.394516	1	13.9067	0	12.1643	0	16.4711	1		0.394516	0	13.9067	0	12.1643	0	3.15613	1		1.34793	0	26.8929	0	21.8957
		RERFLCKJ	6.56986			NCIH1694	0.0703893				RERFLCKJ	4.64443			NCIH1694	6.63836											0.394516	1	27.4518	1	13.019	0	56.646	0		0.394516	0	26.0052	1	13.019	0	56.646	0		19.2327	0	16.7669	0	19.9888
		PC9	3.0054			DMS79	3.3147				PC9	6.70307			DMS79	6.98891											29.9504	0	28.9641	1	28.3394	0	41.4242	0		29.9504	0	28.9641	1	28.3394	0	41.4242	0		0.131505	0	10.3561	1	19.7587
		HCC364	4.15704			NCIH2029	1.49057				HCC364	6.45088			NCIH2029	6.765											8.74511	1	12.4273	0	21.8957	0	56.909	0		5.03008	1	12.4273	0	21.8957	0	44.5803	1		14.4656	0	20.9422	0	17.4902
		NCIH2085	3.51475			SCLC21H	1.89918				NCIH2085	6.13627			SCLC21H	5.65306											18.4765	1	14.5313	1	19.9888	0	48.4926	0		14.0382	1	4.33968	1	19.9888	0	48.4926	0		71.2431	0	13.3149	0	13.0519
		CORL105	5.44394			NCIH1836	0.137504				CORL105	6.08044			NCIH1836	6.20242											31.2654	1	30.4106	0	19.7587	0	42.6406	0		4.89858	1	30.4106	0	19.7587	0	42.6406	0		35.2434	0	0.0328764	0	1.8082
		NCIH1573	4.42559			DMS454	2.31615				NCIH1573	6.42105			DMS454	6.64602											33.238	0	4.93145	0	17.4902	1	32.3175	0		33.238	0	4.93145	0	9.89578	1	32.3175	0		10.2245	1	13.2492	0	22.7504
		NCIH322	4.72247			CORL24	0.176323				NCIH322	6.98003			CORL24	5.49217											1.34793	0	3.48489	0	13.0519	1	11.7697	1		1.34793	0	3.48489	0	13.0519	1	11.7697	0		21.9285	1	13.5451	0	13.8081
		HOP62	4.0054			CORL47	1.87971				HOP62	6.62439			CORL47	6.60466											19.2327	0	26.8929	0	1.8082	0	70.4211	0		19.2327	0	26.8929	0	1.8082	0	49.4132	1		66.5417	0	85.1169	0	9.92866
		A427	1.99277			NCIH1436	2.52607				A427	5.853			NCIH1436	6.39592											0.131505	0	16.7669	0	22.7504	1	68.1527	0		0.131505	0	16.7669	0	21.2052	1	68.1527	0		50.3337	0	29.9175	0	17.8519
		NCIH2228	6.87123								NCIH2228	6.44774															14.4656	0	10.3561	1	13.8081	0	45.5666	0		14.4656	0	8.94237	1	13.8081	0	45.5666	0		29.8517	0	21.1066	0	21.0409
		NCIH1563	3.39643								NCIH1563	6.38198															71.2431	0	20.9422	0	9.92866	1	14.9916	1		66.8376	1	20.9422	0	9.92866	0	7.16704	1		35.901	0	92.7113	0	34.7832
		NCIH838	4.09001								NCIH838	6.33593															35.2434	0	13.3149	0	17.8519	1	11.3423	1		35.2434	0	13.3149	0	17.8519	1	10.5204	1		70.1253	0	52.6679	0	34.3558
		NCIH2347	3.77821								NCIH2347	5.9798															10.2245	1	0.0328764	1	21.0409	0	25.2819	0		3.7479	1	0.0328764	0	21.0409	0	16.7998	1		102.673	0	55.298	0	12.23
		NCIH2087	4.75221								NCIH2087	6.61868															96.8209	1	13.2492	1	34.7832	0	78.2786	0		57.7638	1	13.2492	0	34.7832	0	78.2786	0		59.9665	0	58.6514	0	37.9393
		NCIH358	3.56194								NCIH358	6.66178															21.9285	1	13.5451	1	34.3558	1	16.3724	0		19.0354	1	13.5451	0	24.1641	1	14.0382	1		89.2922	0	34.5859	0	80.4484
		NCIH2122	4.74201								NCIH2122	5.69209															66.5417	0	85.1169	0	12.23	1	36.164	0		66.5417	0	85.1169	0	6.57527	1	36.164	0		53.8843	0	0.986291	0	49.4789
		NCIH1792	4.69209								NCIH1792	6.86146															50.3337	0	29.9175	0	37.9393	1	2.00546	0		50.3337	0	20.7121	1	17.4902	1	2.00546	0		2.00546	0	2.00546	0	3.18901
		RERFLCMS	5.45055								RERFLCMS	6.31034															29.8517	0	21.1066	0	80.4484	0	7.06842	1		27.9778	1	21.1066	0	80.4484	0	7.06842	0		1.01917	0	0.986291	0	23.5723
		NCIH2030	5.81916								NCIH2030	6.22072															35.901	0	92.7113	0	49.4789	0	1.97258	0		35.901	0	92.7113	0	49.4789	0	1.97258	0		0.920538	0	43.9886	1	26.8271
		HCC827GR5	5.20555								HCC827GR5	5.65163															70.1253	0	52.6679	0	3.18901	0	40.0105	0		70.1253	0	52.6679	0	3.18901	0	40.0105	0		25.0518	0	0.986291	0	70.6184
		HCC2935	6.03298								HCC2935	5.94087															102.673	0	55.298	0	23.5723	0	22.9806	0		102.673	0	55.298	0	23.5723	0	22.9806	0		2.00546	0	1.01917	0	66.6075
		SNU2535	6.1809								SNU2535	4.66789															59.9665	0	58.6514	0	26.8271	0	16.1752	0		59.9665	0	58.6514	0	26.8271	0	5.22734	1		2.00546	0	24.9532	0	43.1009
		NCIH1568	4.79649								NCIH1568	6.51381															89.2922	0	34.5859	0	70.6184	0	73.117	1		89.2922	0	34.5859	0	70.6184	0	73.117	0		23.0134	0	30.0161	0	21.0737
		NCIH3122	5.96809								NCIH3122	5.83238															53.8843	0	0.986291	0	66.6075	0	156.656	0		53.8843	0	0.986291	0	66.6075	0	146.99	1		19.0025	0	10.0602	0	21.008
		NCIH2009	3.15381								NCIH2009	7.14057															16.9642	1	2.00546	0	43.1009	0	12.5916	1		16.9642	0	2.00546	0	13.8081	1	12.5916	0		3.02462	0	54.0816	0	19.0025
		NCIH1793	4.08661								NCIH1793	5.34731															2.00546	0	0.986291	0	21.0737	0	39.09	1		2.00546	0	0.986291	0	43.1009	0	9.89578	1		2.00546	0	8.02183	0	3.97804
		PC14	3.99186								PC14	6.8107															1.01917	0	43.9886	1	21.008	0	6.96979	1		1.01917	0	29.9832	1	21.0737	0	4.47118	1		11.9999	1	13.3478	0	4.04379
		DV90	4.58676								DV90	6.58931															0.920538	0	0.986291	0	19.0025	0	36.3612	0		0.920538	0	0.986291	0	21.008	0	36.3612	0		25.9723	0	32.5476	0	4.01091
		RERFLCAD1	5.15421								RERFLCAD1	5.3726															25.0518	0	1.01917	0	3.97804	0	150.245	0		25.0518	0	1.01917	0	19.0025	0	150.245	0		22.9806	0	26.3997	1	49.0515
		NCIH23	3.76765								NCIH23	6.94345															2.00546	0	24.9532	0	4.04379	1	5.91774	1		2.00546	0	24.9532	0	3.97804	0	5.91774	0		2.72874	0	27.386	0	6.64102
		NCIH1355	5.47638								NCIH1355	6.37156															2.00546	0	5.03008	1	4.01091	0	38.8598	0		2.00546	0	5.03008	0	4.04379	0	38.8598	0		12.0656	0	66.5089	0	6.93691
		HCC515	2.9241								HCC515	5.34731															23.0134	0	30.0161	0	49.0515	0	31.2983	0		23.0134	0	30.0161	0	4.01091	0	21.3696	1		12.3286	0	65.4897	0	14.7286
		NCIH2405	5.03562								NCIH2405	7.42727															19.0025	0	10.0602	1	6.64102	0	32.9092	1		19.0025	0	10.0602	0	49.0515	0	24.986	1		140.086	0	60.5254	0	0.493145
		NCIH2023	4.92884								NCIH2023	6.90388															3.02462	1	54.0816	0	6.93691	0	18.9368	0		3.02462	0	54.0816	0	6.64102	0	18.9368	0		73.2156	0	22.2902	1	17.7204
																											2.00546	0	8.02183	0	14.7286	0	25.1504	0		2.00546	0	8.02183	0	6.93691	0	25.1504	0		104.087	0	41.3913	0	132.36
																											12.0327	1	13.3478	0	29.5558	1	31.5613	0		12.0327	0	13.3478	0	14.7286	0	31.5613	0		54.4104	1	6.41089	1	9.66565
																											11.9999	1	75.0896	1	11.178	1	26.7942	0		9.99441	1	58.7829	1	6.60815	1	26.7942	0		61.939	0	1.15067	0	34.9476
																											25.9723	0	46.783	1	0.493145	0	0.756156	1		25.9723	0	46.783	0	11.178	0	0.756156	0		27.6161	1	30.6408	0	1.38081
																											22.9806	0	32.5476	0	70.1253	1	13.2163	1		22.9806	1	32.5476	0	0.493145	0	13.2163	0		40.2407	0	34.5202	0	29.9504
																											2.72874	0	37.8078	1	0.164382	1	22.4545	0		2.72874	0	37.8078	0	70.1253	0	22.4545	0		36.5256	0	5.29309	1	19.0354
																											12.0656	0	53.9172	1	86.7607	1	16.7669	0		9.63277	1	53.9172	0	0.164382	0	16.7669	0		10.093	0	15.3861	0	24.1312
																											12.3286	0	26.3997	1	17.7204	1	2.00546	0		10.2574	1	26.3997	1	86.7607	0	2.00546	0		32.712	0	36.5914	0	3.09038
																											23.2765	1	27.386	0	11.5396	1	18.082	1		23.2765	0	27.386	0	9.50127	1	14.2683	1		22.5861	0	38.1366	0	7.75882
																											140.086	0	66.5089	0	126.179	1	30.2791	1		140.086	0	66.5089	0	11.5396	0	30.2791	0		30.4764	0	12.5916	0	30.9695
																											20.7779	1	65.4897	0	132.36	0	19.8573	1		8.21909	1	65.4897	0	126.179	0	18.0162	1		3.48489	0	34.1257	0	27.1559
																											73.2156	0	60.5254	0	9.66565	1	15.2875	0		73.2156	0	60.5254	0	72.2293	1	15.2875	0		4.01091	0	24.3614	0	16.208
																											106.947	1	22.2902	1	34.9476	0	3.64928	0		106.947	0	12.8875	1	9.66565	1	3.64928	0		0.164382	0	19.7258	0	29.9175
																											6.50952	1	41.3913	0	1.38081	0	9.50127	0		4.56981	1	41.3913	0	34.9476	0	9.50127	1		5.03008	0	15.8464	0	11.7697
																											55.7254	1	6.41089	1	29.9504	0	2.926	0		19.9559	1	5.91774	1	1.38081	0	2.926	0		14.1368	0	14.9587	1	14.0711
																											104.087	0	1.15067	0	19.0354	0	20.219	0		104.087	0	1.15067	0	29.9504	0	20.219	0		17.6875	0	12.3944	0	2.30134
																											54.4104	1	30.6408	0	24.1312	0	22.6189	0		42.016	1	30.6408	0	19.0354	0	22.6189	0		13.1834	0	24.9203	0	18.3121
																											61.939	0	34.5202	0	3.09038	1	10.5862	1		61.939	0	34.4544	1	24.1312	0	9.00812	1		11.8355	1	21.0409	0	21.4354
																											30.8051	1	5.29309	1	7.75882	1	2.69586	0		7.52868	1	4.20817	1	3.09038	1	2.69586	0		64.5363	0	18.3779	0	30.8051
																											27.6161	1	15.3861	0	30.9695	0	5.26022	0		23.7367	1	15.3861	0	7.75882	0	5.26022	0		2.89312	0	4.01091	0	5.68761
																											40.2407	0	36.5914	0	27.1559	1	26.6298	0		40.2407	0	36.5914	0	30.9695	0	21.0737	1		39.8461	0	16.1423	0	2.00546
																											36.5256	0	38.1366	0	16.208	0	71.0129	1		36.5256	0	38.1366	0	27.1559	0	71.0129	0		0.427393	0	2.76161	1	27.0244
																											10.093	1	12.5916	1	29.9175	0	17.4573	0		10.093	0	12.5916	0	15.1889	1	17.4573	0		12.7231	1	27.1559	0	21.2052
																											32.712	0	34.1257	0	11.7697	0	27.6819	0		32.712	0	34.1257	0	29.9175	0	27.6819	0				13.4136	1	20.3176
																											22.5861	1	24.3614	0	14.0711	0	30.6736	1		22.5861	0	24.3614	0	11.7697	0	30.6736	0				1.21643	0	18.5751
																											30.4764	1	19.7258	0	2.30134	0	21.3368	0		30.4764	0	19.7258	0	14.0711	0	21.3368	0				57.3035	0	19.1012
																											3.48489	0	15.8464	0	57.0733	1	20.7121	0		3.48489	0	11.9341	1	2.30134	0	20.7121	0				43.9228	0	12.8875
																											4.01091	0	14.9587	1	18.3121	0	0.0657527	1		4.01091	0	12.8218	1	55.6597	1	0.0657527	0				40.8982	0	16.1094
																											0.164382	1	12.3944	0	21.4354	0	76.7992	0		0.164382	0	12.3944	0	18.3121	0	76.7992	0				65.6541	0	4.53694
																											5.03008	0	24.9203	0	30.8051	0	13.7423	1		5.03008	0	24.9203	0	21.4354	0	10.7834	1				3.71503	1	25.3148
																											14.1368	0	21.0409	0	5.68761	0	4.20817	0		14.1368	0	21.0409	0	30.1805	1	4.20817	0				11.178	1	33.0736
																											17.6875	0	18.3779	0	18.1477	1	49.2817	0		15.8135	1	18.2793	1	5.68761	1	49.2817	0						0.197258
																											13.1834	0	4.01091	0	2.00546	1	14.7286	1		13.1834	0	4.01091	0	18.1477	0	14.7286	0
																											11.8355	1	16.1423	0	27.0244	0	26.4326	0		5.68761	1	10.3232	1	2.00546	0	6.6739	1
																											64.5363	0	2.76161	1	21.2052	1	83.5717	0		64.5363	0	0.36164	1	27.0244	0	83.5717	0
																											2.89312	1	27.1559	0	20.3176	0	3.64928	0		2.89312	0	27.1559	0	13.5779	1	3.64928	0
																											39.8461	0	13.4136	1	18.5751	0	43.8899	1		39.8461	0	7.72594	1	14.0382	1	22.6847	1
																											0.427393	0	1.21643	0	19.1012	0	8.58073	1		0.427393	0	1.21643	0	18.5751	0	8.58073	0
																											12.7231	1	57.3035	0	12.8875	0				8.08758	1	2.30134	1	19.1012	0
																													43.9228	0	16.1094	1						43.9228	0	12.8875	0
																													40.8982	0	4.53694	1						40.8982	0	16.1094	0
																													65.6541	0	25.3148	1						65.4239	1	4.33968	1
																													3.71503	1	33.0736	1						2.86024	1	10.4218	1
																													11.178	1	0.197258	1						8.31772	1	33.0736	0
																																								0.197258	0
[truncated: 79 more columns]

## Sheet: Fig S3
S3A left						S3A right				S3B 3D sphere					S3B 3D growth
	Ctrl	DOX	ONV	D+O			Ctrl	DOX		V	WT	SA	SD		V	WT	SA	SD
0h	1	1	1	1		0h	1	1		1.12644	0.678062	1.16948	1.10537		0.990326	0.97629	0.961554	0.969183
	1	1	1	1			1	1		0.986526	1.70391	0.948563	1.74521		1.00489	0.983619	1.0089	0.994244
	1	1	1	1			1	1		1.11997	0.806679	1.51445	1.02798		0.976089	0.972263	0.966167	0.98136
24h	0.836	0.807	0.824	0.811		24h	0.647	0.658		0.766875	1.35263	1.10549	1.48087		0.992458	0.950911	0.97257	0.99658
	0.836	0.876	0.816	0.84			0.588	0.676		1.45954	1.16466	1.00005	1.32108		0.981177	0.976714	0.990303	0.967697
	0.87	0.811	0.833	0.78			0.581	0.686		1.00098	0.891365	1.23309	1.28718		1.05506	1.01446	0.99309	0.993608
48h	0.727	0.456	0.706	0.717		48h	0.324	0.447		0.667968	0.917012	1.12873	1.15325
	0.764	0.536	0.755	0.72			0.353	0.441		1.51401	1.32648	0.770747	0.880298
	0.815	0.547	0.75	0.7			0.355	0.457		0.747005	0.574775	0.984368	0.950912
72h	0.618	0.298	0.647	0.623		72h	0.147	0.289		0.848006	1.32337	1.06793	1.07655
	0.636	0.411	0.735	0.62			0.118	0.294		0.762685	1.16199	0.817915	1.02366
	0.74	0.415	0.729	0.66			0.129	0.314

[truncated: 5 more sheets: Fig S4, Fig S6, Fig S7, Fig S8, Fig S9]
